# Supplementary material for: Enantioselective Aziridination of Unactivated Terminal Alkenes Using a Planar Chiral Rh(III) Indenyl Catalyst
Source: J Am Chem Soc. 2024 Jan 3;146(2):1447–54. doi: 10.1021/jacs.3c10637 (PMC10797617; doi:10.1021/jacs.3c10637)
Supplement: Supplementary file 2 — ja3c10637_si_002.xyz [file ja3c10637_si_002.xyz]

37
A1
  C   -2.148989916  -0.330459863   0.179088980
  C   -1.995595574  -0.898927510   1.463296056
  C   -2.002084732  -0.069521673   2.638564825
  C   -2.145751715   1.332214117   2.520540476
  C   -2.311675549   1.861508131   1.254325032
  C   -2.314267397   1.040335655   0.096587479
  C   -1.706061959  -2.259361267   1.898054242
  C   -1.617915154  -2.303200006   3.314430475
  C   -1.690151930  -0.924703002   3.792486668
  H   -2.146152020  -0.956557333  -0.706658959
  H   -2.124696016   1.963275313   3.401133776
  H   -2.434844732   2.933369637   1.135786891
  H   -2.443029165   1.506396413  -0.875181198
  H   -1.634917736  -3.123198509   1.247101188
  C   -1.593319893  -0.467950761   5.180871010
  C   -2.577137232   0.399750054   5.690182209
  C   -0.534721673  -0.883337677   6.012707233
  C   -2.514535904   0.825870097   7.014224052
  C   -0.471066356  -0.437187880   7.329060078
  C   -1.461610317   0.411666304   7.833329678
  H   -3.406444311   0.707352936   5.060599804
  H    0.255812138  -1.510862708   5.611679077
  H   -3.286487103   1.480621934   7.406079292
  H    0.354413807  -0.746055841   7.962468624
  H   -1.410184145   0.752888083   8.862633705
  C   -1.475765467  -3.544610739   4.134808540
  H   -2.472261190  -3.973165035   4.307850838
  H   -0.871502638  -4.290426731   3.609477282
  H   -1.025631547  -3.343614578   5.108080864
 Rh    0.034494620  -1.103168845   2.509179354
  O    1.852568865  -1.835176110   3.217134476
  C    2.463476896  -0.780586481   2.793213844
  O    1.734951973   0.111197338   2.227279186
  C    3.933225870  -0.612309098   2.968159437
  H    4.451499462  -1.488880992   2.566432714
  H    4.161418915  -0.558825731   4.038784504
  H    4.271665096   0.296915561   2.470210314

35
HA
  C   -0.927716452  -0.091152134  -1.366728854
  C   -3.027475458  -1.249665275  -1.360170605
  C   -2.384737055  -2.436279564  -1.745774688
  C   -0.995734752  -2.418775536  -1.937686702
  S   -0.004512197   1.420834979  -1.148502176
  C   -2.311253896  -0.071486754  -1.169135659
  C   -0.257447526  -1.253294596  -1.747141418
  H   -2.807630802   0.848104019  -0.875106432
  H   -4.104296385  -1.247635988  -1.215729878
  C   -1.449451882   4.814495522   1.305250131
  O   -0.091305011   2.867655262   0.985943248
  H   -0.881058205   1.082445744   0.927272368
  C   -1.391445075   3.302885401   1.134977273
  O   -2.325381765   2.530380301   1.125621515
  C   -0.482384345   5.257371834   2.423701985
  C   -1.024523837   5.445328155  -0.042715183
  C   -2.893254618   5.209276247   1.650092804
  H   -0.534652951   6.345162320   2.534598604
  H   -0.751992785   4.805811096   3.384116894
  H    0.548899434   4.982967919   2.190890118
  H   -1.091277757   6.535428711   0.036148813
  H   -1.673487392   5.110505197  -0.856080296
  H    0.000349073   5.170864764  -0.300897051
  H   -3.585170146   4.889744339   0.866885759
  H   -3.216019441   4.751322149   2.589487291
  H   -2.960101259   6.296690780   1.753467100
  N    0.019604978   1.489937727   0.635287755
  O   -0.796077366   2.554081623  -1.641701581
  O    1.373621442   1.220129896  -1.589511829
  H   -0.486511115  -3.329240639  -2.241773475
  H    0.816059724  -1.228907917  -1.899876372
  C   -3.167196049  -3.714073469  -1.926795853
  H   -3.147865319  -4.312638516  -1.007658158
  H   -4.215214794  -3.513155273  -2.165784104
  H   -2.745378228  -4.330986479  -2.725897721

18
1-hexene
  H    1.620462023   0.009520886  -1.196177187
  H   -0.001092661   0.384837665  -0.636047545
  C    1.042150484   0.730418235  -0.603119019
  C    1.407827227  -0.651064855   1.492511680
  C    2.413643601  -1.387796038   1.965156201
  H    0.389734989  -1.039727293   1.558388392
  H    2.248063804  -2.362254330   2.415778004
  H    3.443661511  -1.040699685   1.918255226
  C    1.543587103   0.702504506   0.852831827
  H    0.965733893   1.438056536   1.433623305
  H    2.590696414   1.029081419   0.889390015
  C    1.138268162   2.120614948  -1.243577354
  H    0.557977019   2.835817706  -0.644394492
  H    2.180459763   2.465683267  -1.202399853
  C    0.646137591   2.145929452  -2.694108261
  H   -0.403661890   1.837277563  -2.759738443
  H    1.230412615   1.461663820  -3.320133370
  H    0.727254211   3.147665737  -3.129098070

8
CsOAc
  O   -0.606665527  -0.724003340  -0.063175359
  O   -0.638466555   1.381470475   0.763662242
  C   -0.696167559   0.122336431   0.875667857
  C   -0.897125134  -0.454790362   2.289894021
  H   -0.085876419  -1.154756902   2.518102999
  H   -0.927099439   0.334976306   3.043704659
  H   -1.829076416  -1.029649577   2.321175350
 Cs   -0.009596664   1.291900335  -2.108345834

8
AcOH
  H   -1.537653553   0.000000000  -1.643146381
  O   -1.537653553  -0.507766095  -0.814142793
  O   -1.537653553   1.603052223  -0.028599963
  C   -1.537653553   0.411818743   0.184891162
  C   -1.537653553  -0.247834459   1.540226131
  H   -0.656505553  -0.887746826   1.643577676
  H   -1.537653553   0.516223241   2.316181527
  H   -2.418801553  -0.887746826   1.643577676

17
PivOH
  C    3.790795903   0.242514564   1.822605538
  O    1.825772447  -1.075943702   1.194857476
  H    0.661395457   0.284476487   2.586127076
  C    2.319205867  -0.172628223   1.834297001
  O    1.573743641   0.613555508   2.656164712
  C    3.881134401   1.676753693   1.253066672
  C    4.340467835   0.217332036   3.264245695
  C    4.573188888  -0.733915848   0.933419174
  H    4.928142690   1.997119467   1.229185132
  H    3.491367579   1.719176984   0.230643485
  H    3.315818861   2.381583786   1.868111663
  H    5.394414233   0.514878301   3.260443076
  H    4.275703185  -0.787898128   3.693707610
  H    3.788383190   0.903180133   3.911150716
  H    4.505814263  -1.755238601   1.318258284
  H    4.179187341  -0.739120572  -0.086137341
  H    5.628215665  -0.443326469   0.900416503

72
A2
  C   -0.839748220  -2.504987326  -1.846724879
  C   -1.782191964  -1.543699081  -1.392513123
  C   -1.860814062  -0.242944276  -2.014996784
  C   -0.957264489   0.104960452  -3.047821514
  C   -0.056596501  -0.851009039  -3.466927353
  C   -0.002412300  -2.147135980  -2.878289176
  C   -2.754540731  -1.567534896  -0.313804453
  C   -3.484465026  -0.337486703  -0.324016682
  C   -2.863263472   0.543501481  -1.297805338
  H   -0.790262683  -3.478243889  -1.376833409
  H   -0.986835996   1.092922509  -3.490830646
  H    0.636176046  -0.612905448  -4.268594838
  H    0.721513726  -2.863007965  -3.254754272
  H   -2.952255758  -2.403531754   0.344088738
  C   -3.311567530   1.901902700  -1.649585477
  C   -3.527847367   2.237810588  -2.995433407
  C   -3.559133777   2.862366200  -0.654510126
  C   -3.979931011   3.510897792  -3.338748340
  C   -4.007045779   4.134032434  -1.003474630
  C   -4.218040942   4.461746130  -2.344993411
  H   -3.367883954   1.494483196  -3.770402845
  H   -3.374325795   2.615609486   0.385717401
  H   -4.150246916   3.757687857  -4.382227543
  H   -4.189280312   4.871694193  -0.227615252
  H   -4.567894817   5.453670995  -2.614345559
  C   -4.618716930   0.009531943   0.588577992
  H   -5.172065466  -0.889761987   0.867422357
  H   -4.251688730   0.481120288   1.506071193
  H   -5.293741331   0.715802339   0.099114074
 Rh   -1.394399352   0.026426441   0.229761909
  O   -1.687062386   1.406889229   1.805074303
  C   -0.672165567   2.122685376   1.451331781
  O   -0.028161598   1.739065035   0.426020539
  C   -0.252966874   3.306254540   2.261275011
  H   -1.107638116   3.729478411   2.791788092
  H    0.213717568   4.053228413   1.616408564
  H    0.485762232   2.964719361   2.995024288
  C    0.888557364  -2.921026798   3.375663487
  C    1.812424346  -2.599799725   5.564007565
  C    2.950624151  -3.341017142   5.202808042
  C    3.024900459  -3.870338617   3.904034415
  S   -0.386544270  -2.588836452   2.194998221
  C    0.775337605  -2.384819267   4.662832232
  C    2.004382063  -3.663647796   2.980362793
  H   -0.105460180  -1.820245404   4.951094578
  H    1.738476416  -2.188445855   6.566425886
  C    3.469721101   0.263015284   1.525643419
  O    1.348518081  -0.829739074   1.272362845
  H   -0.077893860  -0.320503353   2.525796008
  C    2.067372150   0.058426382   2.065770205
  O    1.547502520   0.580583102   3.026177338
  C    3.339167134   0.925746418   0.131486669
  C    4.225551291   1.185690040   2.495020583
  C    4.181629485  -1.103124726   1.407555362
  H    4.339879313   1.157893462  -0.245180166
  H    2.844097436   0.259114043  -0.579305024
  H    2.760968901   1.852396609   0.185937365
  H    5.240014597   1.350786720   2.121109306
  H    4.292091693   0.744117316   3.493374118
  H    3.729124410   2.155227575   2.587343201
  H    4.251692135  -1.599590636   2.380229035
  H    3.658434032  -1.769965631   0.717469735
  H    5.195871489  -0.944413264   1.029830156
  N   -0.016691884  -0.904702027   1.670706984
  O   -1.687816073  -2.397830997   2.829100189
  O   -0.209377449  -3.417611612   1.009066096
  H    3.895857038  -4.450170410   3.612039283
  H    2.063407561  -4.066195933   1.975473807
  C    4.054491544  -3.589014425   6.198214297
  H    4.129207359  -2.777092554   6.926719495
  H    3.860823079  -4.513272218   6.755929127
  H    5.023431370  -3.702769291   5.704153059

72
A2-TS
  C   -1.059282718   0.455577770  -3.534970593
  C   -1.852921355  -0.052068250  -2.484973996
  C   -2.757218839   0.810760683  -1.775442074
  C   -2.847472406   2.183018549  -2.108600285
  C   -2.073782496   2.650400054  -3.151570875
  C   -1.190801432   1.794608518  -3.859331655
  C   -1.888167512  -1.359584594  -1.834276779
  C   -2.869620239  -1.348462863  -0.817868451
  C   -3.324747465   0.041836293  -0.661368999
  H   -0.377004796  -0.193285258  -4.074085503
  H   -3.503583152   2.839127754  -1.550186877
  H   -2.132206630   3.696237023  -3.435805134
  H   -0.599471744   2.207290484  -4.671005557
  H   -1.333633337  -2.236238729  -2.145177899
  C   -4.343479685   0.533667857   0.272747162
  C   -5.413036103   1.303389328  -0.220606289
  C   -4.274726864   0.245050010   1.647737407
  C   -6.400302040   1.766610954   0.644815836
  C   -5.257487541   0.726557072   2.507419776
  C   -6.321358410   1.484286803   2.010543387
  H   -5.489034158   1.506042735  -1.284268610
  H   -3.442499759  -0.324327552   2.045129240
  H   -7.230856662   2.345947574   0.253431275
  H   -5.189995158   0.510783658   3.569180357
  H   -7.087773443   1.853284420   2.685525007
  C   -3.432807100  -2.541651233  -0.125084474
  H   -4.336920615  -2.837676943  -0.672239771
  H   -2.724709351  -3.369879999  -0.134719510
  H   -3.714983014  -2.334095959   0.905121096
 Rh   -1.216296190   0.058540850  -0.263855186
  O   -1.112388384   1.470567406   2.618950515
  C   -0.934170514   2.295464175   1.680324400
  O   -0.740135247   1.959243193   0.452871706
  C   -0.931013075   3.767309230   2.001744815
  H   -1.845431259   4.010877842   2.550482426
  H   -0.857230750   4.371872015   1.098174641
  H   -0.087991398   3.979862020   2.666422753
  C    0.449089868  -2.545763570   3.342918771
  C    1.225149731  -2.152191421   5.574722219
  C    2.377042912  -2.914439419   5.319129526
  C    2.536252376  -3.489116939   4.047705359
  S   -0.749700467  -2.258871713   2.076513453
  C    0.256569390  -1.959151169   4.596903360
  C    1.580744907  -3.311156666   3.051010247
  H   -0.628250098  -1.364476021   4.796217043
  H    1.089221664  -1.700993226   6.553224499
  C    3.258212363   0.136514166   1.301938063
  O    0.985519773  -0.605929148   1.065933431
  H   -0.690957675   0.298863326   2.214589907
  C    1.882111321   0.045168985   1.945493492
  O    1.527296490   0.453440581   3.013732757
  C    3.142587614   1.069725160   0.072589230
  C    4.222262088   0.730403443   2.341840910
  C    3.731500573  -1.267513592   0.866669267
  H    4.134835634   1.209850642  -0.366899838
  H    2.484484879   0.643893164  -0.690110067
  H    2.753320840   2.053037158   0.355663000
  H    5.221711967   0.816621585   1.905731421
  H    4.283653879   0.092951190   3.228406090
  H    3.895993555   1.722279340   2.664972731
  H    3.797633728  -1.941212439   1.726236886
  H    3.055885984  -1.711715979   0.131135889
  H    4.726456106  -1.187317669   0.418449635
  N   -0.374108437  -0.630912503   1.504560200
  O   -2.081857240  -2.059859267   2.654437121
  O   -0.519444829  -3.165840914   0.952151459
  H    3.418182360  -4.088048485   3.838217283
  H    1.697506929  -3.758157091   2.070071585
  C    3.403837192  -3.140005222   6.398767183
  H    3.435368231  -2.305057294   7.104054931
  H    3.159642561  -4.043535105   6.970711940
  H    4.404524395  -3.279205792   5.980144765

64
A3
  C   -1.995776343   0.758095243  -3.263376357
  C   -2.540184979   0.154335645  -2.111600607
  C   -3.212474329   0.947039562  -1.117981568
  C   -3.306160847   2.353623295  -1.272372438
  C   -2.781904001   2.917267847  -2.417059319
  C   -2.138420497   2.126825273  -3.405724112
  C   -2.481802118  -1.215381078  -1.613306222
  C   -3.234262656  -1.305021618  -0.411056624
  C   -3.574284722   0.064409565  -0.007235450
  H   -1.490598555   0.158686666  -4.013086507
  H   -3.782993867   2.957575371  -0.509822885
  H   -2.856076625   3.989547454  -2.568503440
  H   -1.742789484   2.616112976  -4.290438461
  H   -2.055119160  -2.062358286  -2.135364961
  C   -4.297537810   0.467488135   1.207867167
  C   -5.387920813   1.348878806   1.110619658
  C   -3.904158710  -0.008035460   2.473189845
  C   -6.073378565   1.746051793   2.257089327
  C   -4.585806982   0.405076941   3.614581656
  C   -5.670166280   1.281435619   3.510534026
  H   -5.716278656   1.698012601   0.136342469
  H   -3.053677497  -0.676858446   2.565845626
  H   -6.922111047   2.417576404   2.171414607
  H   -4.270623158   0.040186133   4.587667122
  H   -6.201085117   1.598156088   4.403322687
  C   -3.681320547  -2.559453628   0.259284794
  H   -4.722859035  -2.738989879  -0.036441292
  H   -3.070358711  -3.406073505  -0.049775605
  H   -3.647635221  -2.486679924   1.344941534
 Rh   -1.428139513  -0.080875518  -0.064599653
  C    1.033054346  -3.111518084   2.488292775
  C    2.368491054  -3.275604311   4.472495130
  C    3.433106460  -3.799407117   3.723295530
  C    3.264674315  -3.969855136   2.339037763
  S   -0.480133790  -2.644564561   1.695974101
  C    1.163904317  -2.929581045   3.866646329
  C    2.071834008  -3.630529931   1.710638872
  H    0.334434352  -2.536850912   4.444444920
  H    2.482532472  -3.144621008   5.544946129
  C    0.462778317   1.818979790   3.312418266
  O    0.312871389  -0.288240091   2.202231228
  C    0.024598639   0.993061918   2.118036935
  O   -0.636643063   1.442142030   1.158132445
  C    1.853491323   1.368187307   3.803215844
  C    0.467669520   3.306981484   2.928644174
  C   -0.606092470   1.543157710   4.406039117
  H    2.130398686   1.960545565   4.679943676
  H    1.862083423   0.311904143   4.083735798
  H    2.615439624   1.525682585   3.033660444
  H    0.739075631   3.901626799   3.805357052
  H   -0.515132818   3.631806190   2.579488124
  H    1.197359585   3.510065539   2.139604247
  H   -1.608080637   1.822950043   4.065162793
  H   -0.616741301   0.486285720   4.688792490
  H   -0.365383628   2.137199667   5.292641197
  N   -0.129515925  -1.068176168   1.040124627
  O   -1.531094229  -2.494364291   2.712011283
  O   -0.701631834  -3.429508857   0.480150783
  H    4.079853622  -4.379151746   1.749006844
  H    1.938243432  -3.772065333   0.643639937
  C    4.723097240  -4.205767729   4.389350416
  H    4.849334950  -3.717433134   5.359083964
  H    4.738878189  -5.289217327   4.559669374
  H    5.588339853  -3.963696458   3.764885435

72
A4
  C    3.448492471  -1.971510119  -9.094175222
  C    4.186270268  -1.627026795  -7.934836352
  C    4.067738419  -2.427810042  -6.742294808
  C    3.228454450  -3.572522572  -6.728618597
  C    2.530894937  -3.886961912  -7.870088490
  C    2.643799303  -3.090528891  -9.045848021
  C    5.037313275  -0.498334157  -7.617544927
  C    5.522412613  -0.652318591  -6.280683959
  C    4.857414995  -1.802613705  -5.688370738
  H    3.532242383  -1.370761138  -9.993796745
  H    3.153249658  -4.171322362  -5.830014433
  H    1.878496290  -4.754170489  -7.881413296
  H    2.082400342  -3.382829190  -9.928678663
  H    5.333787155   0.285675337  -8.301956322
  C    5.136275538  -2.419467256  -4.378375717
  C    5.562195513  -3.758203607  -4.350638504
  C    5.023615716  -1.712321082  -3.174298699
  C    5.875016858  -4.375090732  -3.140881527
  C    5.341340571  -2.332564327  -1.967120467
  C    5.765018982  -3.662472028  -1.945706795
  H    5.666332514  -4.308888589  -5.280871513
  H    4.659147943  -0.691690539  -3.179009725
  H    6.207421298  -5.408802684  -3.133340055
  H    5.241765760  -1.774527603  -1.042558736
  H    6.007039345  -4.142352996  -1.002112687
  C    6.497421914   0.255251134  -5.604460889
  H    7.495310985   0.097676104  -6.028993146
  H    6.218436184   1.300943924  -5.761568834
  H    6.545080666   0.059038207  -4.532877607
 Rh    3.369569006  -0.298482147  -6.219104450
  O    2.057403844   1.235175920  -7.226337772
  C    2.589649186   2.110819915  -6.477779439
  O    3.514651285   1.724778900  -5.671037994
  C    2.163607492   3.543496182  -6.470225317
  H    1.487674643   3.674303533  -5.619315364
  H    1.642396474   3.798104493  -7.394577516
  H    3.028056530   4.196232079  -6.330794052
  C    2.125979475   0.464842777  -2.473534439
  C    4.024966541   1.561654427  -1.497574042
  C    3.950749696   0.723871589  -0.371729848
  C    2.932126235  -0.236681918  -0.320734862
  S    0.996992354   0.238530405  -3.831089357
  C    3.120272455   1.444515447  -2.548916173
  C    2.018352181  -0.374252681  -1.364398473
  H    3.191573947   2.080944443  -3.422430683
  H    4.805087513   2.317101595  -1.547791039
  C    0.722297178  -4.089513682  -3.769170210
  O    1.797686377  -2.046981622  -4.395618646
  C    0.792098502  -2.907923403  -4.739259051
  O    0.034776019  -2.728706686  -5.669105563
  C    0.463430751  -5.372241688  -4.580199839
  C    1.983387231  -4.235598718  -2.899158892
  C   -0.500439228  -3.788817025  -2.863107337
  H    0.276309830  -6.209289759  -3.900886118
  H   -0.405031030  -5.250356405  -5.231805526
  H    1.327026579  -5.633828167  -5.202173728
  H    1.859719560  -5.095521154  -2.233325371
  H    2.157685489  -3.348504153  -2.286728478
  H    2.884885594  -4.400106812  -3.495825930
  H   -0.380412486  -2.835855891  -2.341480394
  H   -1.418359005  -3.736112158  -3.454752587
  H   -0.605824427  -4.588640014  -2.123622229
  N    1.697881014  -0.742001425  -5.016379346
  O    0.789741390   1.525396977  -4.523381256
  O   -0.184425110  -0.474290930  -3.315748293
  H    2.853666204  -0.889026442   0.544745480
  H    1.224501984  -1.110825964  -1.317503345
  C    4.941450654   0.873708113   0.756391461
  H    5.962054941   0.985244176   0.375698704
  H    4.720597489   1.767212566   1.352053697
  H    4.920391749   0.013558521   1.430965184
 Cs   -0.941795745  -0.036167413  -7.033923465

84
A4_HFIP
  C    3.441003363  -1.748182307  -9.139465801
  C    4.249627651  -1.433543407  -8.018721899
  C    4.196697496  -2.249353126  -6.829645587
  C    3.362531088  -3.398207267  -6.789035998
  C    2.598320024  -3.686155702  -7.894375896
  C    2.634520808  -2.862757403  -9.056993793
  C    5.128322676  -0.310847130  -7.744684672
  C    5.664697740  -0.458498165  -6.433610216
  C    5.015631016  -1.613078955  -5.805754741
  H    3.457449578  -1.113936830 -10.015935272
  H    3.336608193  -4.014838276  -5.899868410
  H    1.940609874  -4.549176004  -7.881428507
  H    2.006019192  -3.124340090  -9.903462109
  H    5.368311501   0.478484071  -8.445478973
  C    5.285809279  -2.195867226  -4.478672257
  C    5.671582553  -3.544132352  -4.399100339
  C    5.152228260  -1.450395522  -3.298591525
  C    5.920090948  -4.134494806  -3.160892225
  C    5.401238366  -2.045626740  -2.063423652
  C    5.781604572  -3.387476059  -1.989222552
  H    5.789647554  -4.124137621  -5.310038413
  H    4.814035823  -0.420814602  -3.342324297
  H    6.220761274  -5.176795846  -3.113066352
  H    5.277554767  -1.460122727  -1.159142459
  H    5.968827811  -3.849080242  -1.024451581
  C    6.665797696   0.447418112  -5.793977430
  H    7.662445538   0.222107180  -6.190820855
  H    6.435728706   1.493046468  -6.014052685
  H    6.691096139   0.310974526  -4.712104129
 Rh    3.518927184  -0.135932195  -6.264165060
  O    2.271914364   1.653849363  -7.203574783
  C    2.853386247   2.391472459  -6.333827344
  O    3.704061285   1.854376875  -5.549649706
  C    2.533389823   3.848973072  -6.208070500
  H    1.611747792   3.927041029  -5.622323816
  H    2.366162839   4.288644587  -7.194239844
  H    3.330218027   4.378940602  -5.684526173
  C    2.065516157   0.482095589  -2.509687375
  C    3.866937057   1.511946678  -1.303382475
  C    3.678995784   0.622359510  -0.232247886
  C    2.661271461  -0.336185768  -0.330502650
  S    1.048266591   0.364006034  -3.964282389
  C    3.067747503   1.453515199  -2.441453341
  C    1.850757589  -0.413182217  -1.461315071
  H    3.220831229   2.136474956  -3.268427937
  H    4.647726807   2.265518543  -1.239376678
  C    0.723516373  -3.964713041  -4.074960626
  O    1.853699132  -1.913632706  -4.567176064
  C    0.857069497  -2.747396694  -4.993281556
  O    0.153430079  -2.525925679  -5.955682846
  C    0.508989269  -5.214292911  -4.949180901
  C    1.930870367  -4.152878796  -3.138594841
  C   -0.551717751  -3.692594782  -3.234309012
  H    0.268620631  -6.073235556  -4.315523089
  H   -0.312536476  -5.058841438  -5.652561511
  H    1.410465185  -5.463558349  -5.520095369
  H    1.766519726  -5.039726484  -2.518559219
  H    2.071367912  -3.293451097  -2.479642985
  H    2.865826220  -4.295804703  -3.688064137
  H   -0.465172659  -2.758792698  -2.672541488
  H   -1.431748922  -3.616406931  -3.878815679
  H   -0.703665060  -4.517140480  -2.530704537
  N    1.816062472  -0.583478775  -5.142140998
  O    0.936815303   1.692520367  -4.594415885
  O   -0.190751989  -0.339105668  -3.590115252
  H    2.496771670  -1.029021155   0.490236722
  H    1.050511521  -1.141199237  -1.525039960
  C    4.544804354   0.717543616   0.999885790
  H    5.595532902   0.877705620   0.736859246
  H    4.236586950   1.564050792   1.624863770
  H    4.478220377  -0.185997692   1.611775345
 Cs   -0.713632775   0.174128147  -7.276319055
  C    2.177419478   1.899700279 -10.447980864
  H    1.478806909   2.508228691  -9.859940788
  C    1.354713999   0.764760015 -11.071976528
  F    0.317834091   1.217559020 -11.789557899
  F    2.096281981  -0.046348370 -11.836730192
  F    0.835093261  -0.007678631 -10.065103890
  C    2.788951693   2.839795399 -11.497497909
  F    1.826194047   3.396063473 -12.255914773
  F    3.453092562   3.825455278 -10.868710172
  F    3.642364096   2.194217027 -12.302970252
  O    3.202976699   1.353681322  -9.674679107
  H    2.951153457   1.456871856  -8.730919953

82
SA5
 Rh    2.605093140  -0.237088593   1.793011909
  C    4.868039610   0.807855653  -2.238278513
  C    6.430838440   0.069491608  -3.903603505
  C    5.491588068   0.319660972  -4.914699810
  C    4.231354057   0.821338168  -4.551539477
  S    4.450408384   1.089607999  -0.531248169
  C    6.130343954   0.311072761  -2.564923758
  C    3.910179563   1.067815989  -3.220911171
  H    6.861910582   0.135115715  -1.783948346
  H    7.412500243  -0.313343211  -4.169227215
  C    5.967661048  -2.929896740   0.889924243
  O    4.513360788  -1.382703843  -0.207251579
  C    4.741397584  -2.034522853   0.911257365
  O    4.033235163  -1.881180154   1.922337373
  C    5.745770804  -4.133138750   1.820860962
  C    7.107686233  -2.024745743   1.432122881
  C    6.293663989  -3.394536123  -0.541331642
  H    6.656206130  -4.738432150   1.852690491
  H    4.929243702  -4.767289825   1.461231074
  H    5.509322688  -3.812065738   2.838255489
  H    8.046034522  -2.587093409   1.412366464
  H    7.220687851  -1.122639325   0.824181626
  H    6.906775726  -1.718699958   2.463109692
  H    6.474458610  -2.549104340  -1.209156642
  H    5.479501997  -3.993081917  -0.961805044
  H    7.193665770  -4.015757174  -0.517865070
  N    3.522938127  -0.287418011  -0.123091184
  O    5.694898213   1.132633715   0.254436820
  O    3.456909379   2.172565260  -0.447379372
  H    3.495908133   1.025737570  -5.324974420
  H    2.941110950   1.468418946  -2.943149793
  C    5.836163681   0.091560157  -6.365496304
  H    6.612896840  -0.669494703  -6.480535458
  H    6.212050794   1.016502230  -6.820237149
  H    4.959917775  -0.220767946  -6.941298014
  C    1.205732974  -1.864642159   1.168086362
  C    0.689959902  -0.788825307   0.463054152
  H    0.795945237  -2.169775891   2.126257557
  H   -0.080219573  -0.194584537   0.945281598
  C    4.124447381   2.826044537   2.366718540
  C    3.153795463   1.883057330   2.762971096
  C    5.396197113   2.692797705   2.883918939
  H    3.874303147   3.605174849   1.658829256
  C    3.490395911   0.825610660   3.683304535
  C    1.769417419   1.687079629   2.391534217
  C    4.808695395   0.694354731   4.170155506
  C    2.266433921   0.066646763   3.982460662
  C    5.737583784   1.632630256   3.764527958
  H    5.061236909  -0.098452599   4.865022760
  H    6.756531659   1.568918690   4.134309127
  H    6.165905037   3.401069109   2.596137499
  C    1.193935806   0.699591581   3.280774934
  H    1.209070523   2.320247412   1.716396773
  C   -0.268330634   0.420405595   3.437099487
  C    2.169298975  -1.015389298   4.979432037
  C    1.185699897  -0.977169049   5.980600520
  C    3.096306575  -2.072844543   4.971073716
  C    1.126737721  -1.977996219   6.949196334
  H    0.486234486  -0.149056625   6.025041892
  C    3.027605826  -3.073795101   5.936368646
  H    3.841655932  -2.124856363   4.186322372
  C    2.044334931  -3.029800231   6.927912434
  H    0.366936726  -1.932847643   7.723485669
  H    3.742360279  -3.891308123   5.914011663
  H    1.995026119  -3.809973187   7.681602363
  H   -0.646431408   0.981559774   4.299355246
  H   -0.840110619   0.755409063   2.569474422
  H   -0.466721158  -0.637474942   3.625190198
  H    1.814150551  -2.602155167   0.652726475
  C    0.811264918  -0.554456755  -1.012682468
  H    1.119724657   0.483317581  -1.183779505
  H    1.589122870  -1.190544942  -1.439858151
  C   -0.545153840  -0.821742965  -1.708232706
  H   -0.445271630  -0.515249839  -2.756813066
  H   -1.322123763  -0.176190383  -1.274592283
  C   -0.991019422  -2.288445105  -1.644499110
  H   -0.192591785  -2.921465701  -2.056175655
  H   -1.111159753  -2.594355296  -0.595983271
  C   -2.296978714  -2.541729014  -2.402993583
  H   -2.195230364  -2.279736858  -3.462122369
  H   -3.116151795  -1.941744426  -1.990448730
  H   -2.592752290  -3.593847306  -2.346587735

82
RA5
  C   -0.718417680  -0.038489215  -3.285903740
  C   -0.057079527   0.767699745  -2.333655833
  C    1.011298417   0.224203624  -1.526083960
  C    1.447662960  -1.109457084  -1.724958211
  C    0.809730450  -1.858632178  -2.686351869
  C   -0.267134794  -1.331751450  -3.452530153
  C   -0.279094260   2.131376647  -1.902280526
  C    0.713993658   2.468845569  -0.933064665
  C    1.443315498   1.260011076  -0.593946404
  H   -1.537234566   0.360859952  -3.874197868
  H    2.233593845  -1.519721778  -1.106520900
  H    1.115518517  -2.886228726  -2.851533762
  H   -0.743285755  -1.971773666  -4.189372818
  H   -0.982743127   2.824382577  -2.345144697
  C    2.613907778   1.165828889   0.295530080
  C    3.826027060   0.695544609  -0.231545219
  C    2.561042875   1.562671737   1.639191505
  C    4.963386775   0.630917978   0.571275024
  C    3.697916321   1.495838369   2.438881326
  C    4.902699850   1.030261092   1.906775725
  H    3.880539680   0.395391665  -1.273816815
  H    1.617010036   1.884222563   2.061478774
  H    5.896990183   0.268796934   0.151675844
  H    3.642559590   1.796590026   3.480897272
  H    5.788685335   0.974960583   2.531869926
  C    1.006571586   3.847065310  -0.435522083
  H    1.571846156   4.379126064  -1.210240917
  H    0.093290264   4.419608067  -0.251888172
  H    1.620015515   3.831507536   0.465927207
 Rh   -0.708887827   0.968777176  -0.090394530
  C   -0.306651391  -2.856101041   2.725286688
  C   -1.477028562  -4.566749453   3.937498832
  C   -0.817353584  -4.201620093   5.119824515
  C    0.108068911  -3.145402237   5.071386319
  S    0.007687458  -1.969529982   1.211721202
  C   -1.228101513  -3.902453397   2.737557412
  C    0.370359759  -2.469159013   3.884374582
  H   -1.723183045  -4.197927520   1.819120251
  H   -2.189617694  -5.386946446   3.954449740
  C   -4.267049481  -1.583409424   0.249422063
  O   -2.274219233  -1.017147503   1.455708986
  C   -2.996418448  -0.762349364   0.381599880
  O   -2.645555002   0.073782072  -0.469637703
  C   -4.710889093  -2.148331257   1.611397273
  C   -5.373316197  -0.710991281  -0.370075428
  C   -3.887369668  -2.741451405  -0.712299711
  H   -5.622248249  -2.736977199   1.471925331
  H   -3.946456691  -2.793114417   2.050634402
  H   -4.930392078  -1.347428325   2.324220542
  H   -6.265941630  -1.321199376  -0.534783840
  H   -5.058124206  -0.291400340  -1.328148125
  H   -5.647020688   0.113820708   0.296311419
  H   -3.614407900  -2.355323893  -1.698369199
  H   -3.042268994  -3.317400753  -0.326060466
  H   -4.750814939  -3.404167737  -0.822673024
  N   -0.877103290  -0.515781990   1.422931831
  O   -0.537366305  -2.750985708   0.087990136
  O    1.403108439  -1.509944827   1.204440837
  H    0.633254155  -2.856015835   5.977854197
  H    1.097162608  -1.664335616   3.844785534
  C   -1.061525096  -4.945988930   6.408855412
  H   -2.032383568  -5.448737270   6.407345253
  H   -0.292605906  -5.713630854   6.560059623
  H   -1.022998455  -4.274544235   7.272039527
  H   -0.496872601   3.438862614   4.339469001
  C   -1.336101246   2.728906155   4.334072303
  H   -1.275220749   2.177421556   5.280477121
  C   -1.024260858   2.411756065   1.872860137
  C   -2.020079186   2.519176020   0.923271849
  H   -0.173905389   3.084686621   1.788614455
  H   -2.011536154   3.315345546   0.185457175
  H   -2.976677019   2.029952464   1.078476572
  C   -1.150522958   1.704960044   3.187327012
  H   -1.992591622   1.007509773   3.166980636
  H   -0.253295660   1.104186184   3.365952223
  C   -2.664560044   3.493536746   4.273381511
  H   -2.721417682   4.065309034   3.336983493
  H   -3.490701233   2.769471495   4.239487865
  C   -2.854709776   4.440154294   5.462305555
  H   -2.056776447   5.190388230   5.501590931
  H   -2.840167735   3.890579212   6.410154504
  H   -3.809345930   4.971468387   5.399527707

82
SA5-TS
 Rh   -1.000949085  -0.408755344   4.795643736
  C   -0.668345871  -1.837576283   0.294889292
  C   -2.035485387  -2.846006356  -1.402968834
  C   -1.939995437  -1.688028945  -2.189221903
  C   -1.174995756  -0.613514104  -1.708797371
  S    0.025088197  -1.884353072   1.937308276
  C   -1.405498957  -2.931485961  -0.163185231
  C   -0.539827007  -0.676544631  -0.471222917
  H   -1.467460981  -3.833052208   0.436469814
  H   -2.605125006  -3.695203518  -1.770594470
  C   -4.165787061  -3.360312413   3.845692167
  O   -2.294813834  -2.295674516   2.844522055
  C   -3.090309224  -2.286719319   3.902165669
  O   -2.942485708  -1.487405944   4.839077707
  C   -4.904846640  -3.271680752   2.491441624
  C   -5.143611080  -3.161680993   5.013780869
  C   -3.439094610  -4.722957303   3.971696124
  H   -5.669497267  -4.052712630   2.445987927
  H   -4.219542204  -3.409110763   1.651238888
  H   -5.404419061  -2.303993309   2.374963819
  H   -5.908952818  -3.942408000   4.980295018
  H   -4.629991827  -3.225066735   5.976917914
  H   -5.641070327  -2.189090329   4.958030376
  H   -2.888187972  -4.789139957   4.915893478
  H   -2.733255949  -4.874301276   3.150980912
  H   -4.179200436  -5.528502122   3.951688471
  N   -1.250208651  -1.284518048   2.875911400
  O    0.319597630  -3.276039613   2.287859420
  O    1.031197755  -0.821987002   2.079613225
  H   -1.068085383   0.279946541  -2.317951532
  H    0.070280372   0.145712935  -0.111774875
  C   -2.662129827  -1.589154327  -3.509387142
  H   -2.813234612  -2.573485345  -3.960816069
  H   -2.115267058  -0.964314565  -4.221261694
  H   -3.651665168  -1.136897627  -3.368644821
  C   -2.016913340   1.336186945   3.900321705
  C   -2.038350496   0.844494780   2.585862780
  H   -1.294776424   2.116434136   4.120005198
  H   -1.164143852   1.020410635   1.962220000
  C    1.692477489  -2.418848439   4.937231130
  C    1.034976858  -1.314869607   5.518247584
  C    1.385311331  -3.676671305   5.417887998
  H    2.395342685  -2.273301646   4.126223843
  C    0.064986807  -1.505515269   6.564520431
  C    1.041585487   0.102926130   5.197010564
  C   -0.237197360  -2.803865588   7.029437961
  C   -0.468863499  -0.185971149   6.938369343
  C    0.433302518  -3.867338118   6.452507684
  H   -0.955426304  -2.945857671   7.829336624
  H    0.233622050  -4.876375382   6.800815708
  H    1.873638627  -4.544277474   4.986319282
  C    0.247668740   0.798347649   6.182517520
  H    1.675942024   0.566879627   4.453716068
  C    0.170718434   2.284407291   6.342212640
  C   -1.438050935   0.042848116   8.025688133
  C   -1.158159605   0.958851135   9.051072705
  C   -2.635848466  -0.692546657   8.069851612
  C   -2.058091563   1.135199957  10.101390024
  H   -0.225715403   1.514475296   9.041321922
  C   -3.533488358  -0.508288287   9.118479199
  H   -2.873069734  -1.377942081   7.262716914
  C   -3.246264703   0.403641373  10.137456081
  H   -1.827821370   1.840439879  10.894163188
  H   -4.460366278  -1.074119451   9.139432599
  H   -3.945724702   0.543077442  10.956294061
  H    0.901255989   2.608051787   7.092673024
  H    0.419294851   2.796723517   5.409225160
  H   -0.818231054   2.600478593   6.681856907
  H   -2.964611740   1.397389053   4.433462914
  C   -3.271674147   0.399477203   1.883988353
  H   -3.032278118  -0.406183418   1.187911344
  H   -4.012361955   0.036983862   2.605817649
  C   -3.870942150   1.595919635   1.095914858
  H   -3.123635471   1.966550194   0.381935192
  H   -4.086931606   2.417171290   1.789129294
  C   -5.152307740   1.202853545   0.340143284
  H   -5.898010208   0.836380363   1.058629410
  H   -5.575203267   2.113609091  -0.100297465
  C   -4.932868306   0.161554449  -0.763665277
  H   -4.600307288  -0.803784850  -0.366772393
  H   -4.172487915   0.501684165  -1.475982479
  H   -5.858903063  -0.014910581  -1.319331743

82
RA5-TS
  C   -5.683102386   3.340894268  -3.898912067
  C   -4.457267969   2.767044341  -4.302805878
  C   -4.408558857   1.856624034  -5.418084377
  C   -5.587355173   1.529197238  -6.122972751
  C   -6.768823258   2.121574152  -5.721181896
  C   -6.816652526   3.018306813  -4.622218993
  C   -3.112551254   2.842913311  -3.744912681
  C   -2.231373450   2.081821228  -4.556998375
  C   -3.041399579   1.335144295  -5.512069900
  H   -5.721539431   4.022001044  -3.055202990
  H   -5.557219918   0.803526967  -6.925336433
  H   -7.689136088   1.877417420  -6.241032074
  H   -7.771055234   3.454207372  -4.342682705
  H   -2.809548723   3.477003715  -2.921008066
  C   -2.531979894   0.486974483  -6.605878051
  C   -2.899712811   0.782197394  -7.926833965
  C   -1.665763755  -0.591014730  -6.370475662
  C   -2.413438842   0.015870398  -8.984836876
  C   -1.181823208  -1.356644031  -7.426884206
  C   -1.555933239  -1.056230384  -8.738660250
  H   -3.555984024   1.623143381  -8.127499956
  H   -1.394036463  -0.849021350  -5.353325265
  H   -2.705708063   0.258726986 -10.001920074
  H   -0.518346007  -2.193047850  -7.227336345
  H   -1.181641476  -1.655343206  -9.563067344
  C   -0.738308825   2.095409695  -4.461134969
  H   -0.358557586   2.942287180  -5.045057887
  H   -0.407907112   2.226901356  -3.427528615
  H   -0.288770982   1.192192528  -4.875124016
 Rh   -3.635562743   0.733722729  -3.492734083
  C   -5.896881108  -3.347998691  -4.367728405
  C   -7.029988198  -5.099338312  -3.178323211
  C   -6.075039848  -6.030931779  -3.610198893
  C   -5.032438484  -5.587303926  -4.439998439
  S   -5.711179044  -1.618377507  -4.761097577
  C   -6.952044848  -3.758711157  -3.552551679
  C   -4.933070222  -4.252689794  -4.821719497
  H   -7.700286308  -3.042296913  -3.231498588
  H   -7.849738635  -5.429031335  -2.545820801
  C   -6.499229770  -0.231396669  -0.254668676
  O   -5.679305068  -1.106701521  -2.298439945
  C   -5.502355584  -0.150155661  -1.400882128
  O   -4.626327141   0.719011509  -1.516539133
  C   -6.580062022  -1.684837807   0.263079165
  C   -6.066178515   0.722777866   0.868202358
  C   -7.867832438   0.201485220  -0.840349441
  H   -7.305948884  -1.735177088   1.079925213
  H   -6.895692909  -2.375767317  -0.522443048
  H   -5.613299884  -2.022756919   0.651286772
  H   -6.802441356   0.685682955   1.676103596
  H   -5.996466680   1.752905672   0.510192226
  H   -5.092352922   0.439766463   1.278754572
  H   -7.828198052   1.228921508  -1.216691256
  H   -8.173676958  -0.453454480  -1.660507649
  H   -8.625723543   0.156268029  -0.052478996
  N   -4.794569100  -1.044225916  -3.451601315
  O   -7.035086825  -0.989004041  -4.770815786
  O   -4.778042006  -1.480420426  -5.885172050
  H   -4.293413820  -6.300790765  -4.795173903
  H   -4.137318546  -3.910993910  -5.475958812
  C   -6.172193710  -7.484210626  -3.219195158
  H   -6.840829263  -7.629562568  -2.366945599
  H   -6.560140226  -8.082369487  -4.052287786
  H   -5.190559862  -7.891777309  -2.957569406
  H   -1.201367291  -3.172737879  -1.118959426
  C   -2.106239414  -3.700204528  -1.442667308
  H   -1.841553693  -4.269221146  -2.343882921
  C   -2.697709733  -1.766840440  -2.869259863
  C   -2.053322023  -0.544614339  -2.621525350
  H   -2.608750442  -2.203048338  -3.862805710
  H   -1.228999828  -0.272831724  -3.273953854
  H   -1.956475316  -0.228874586  -1.584177749
  C   -3.208682464  -2.665985456  -1.800507024
  H   -3.467666822  -2.090430057  -0.904822474
  H   -4.098612680  -3.192258830  -2.149002748
  C   -2.562433916  -4.671145432  -0.339101815
  H   -1.708692344  -5.308852524  -0.080400639
  H   -2.802659705  -4.099235076   0.567359421
  C   -3.753825386  -5.552039723  -0.731071063
  H   -3.544366146  -6.110648991  -1.650459387
  H   -4.664943069  -4.969656294  -0.903806611
  H   -3.974712115  -6.278033617   0.057278072

82
SA6
 Rh   -1.113081384  -0.497787950   4.905778167
  C   -0.926575368  -1.940085417   0.267998327
  C   -2.403221432  -2.797381490  -1.414670015
  C   -2.040033776  -1.753252709  -2.281814358
  C   -1.083949901  -0.821138851  -1.847159546
  S   -0.326542475  -1.965603320   1.931895784
  C   -1.855230160  -2.902066483  -0.139844074
  C   -0.525040584  -0.899769068  -0.576004864
  H   -2.131838407  -3.712726425   0.524686717
  H   -3.122353425  -3.540622243  -1.746634847
  C   -4.228319495  -3.533344087   3.957374001
  O   -2.749130202  -2.038863957   2.832094210
  C   -3.258332944  -2.371279110   4.045271812
  O   -2.913923021  -1.804735105   5.075252289
  C   -5.090425210  -3.437396317   2.680815192
  C   -5.113111194  -3.545483262   5.214507190
  C   -3.334281731  -4.802626447   3.906061047
  H   -5.776639538  -4.288435291   2.652303061
  H   -4.480229055  -3.459065127   1.774747869
  H   -5.688832179  -2.520757912   2.671281938
  H   -5.775174172  -4.415178504   5.179972680
  H   -4.510577684  -3.604989383   6.123917585
  H   -5.733092356  -2.645651462   5.273311512
  H   -2.735291131  -4.900048365   4.816655894
  H   -2.652910913  -4.780036881   3.051116818
  H   -3.978044845  -5.683051320   3.821774192
  N   -1.621831864  -1.137686310   2.883590670
  O   -0.324570746  -3.318560363   2.474457653
  O    0.796428336  -1.040941977   2.068595276
  H   -0.774157819  -0.022747675  -2.515431714
  H    0.214553649  -0.180312910  -0.241967202
  C   -2.678143063  -1.617006974  -3.639262768
  H   -3.029508571  -2.579544893  -4.019836122
  H   -1.983753132  -1.189027935  -4.367675208
  H   -3.544385838  -0.946669623  -3.579108342
  C   -2.248430290   0.889724786   3.866909739
  C   -2.041714091   0.275173701   2.483599093
  H   -1.879858040   1.910879581   3.958236227
  H   -1.134694426   0.684998280   2.026175291
  C    1.927082455  -2.118218717   4.939452159
  C    1.154864416  -1.096398002   5.509879825
  C    1.898437234  -3.369318035   5.544467133
  H    2.517554824  -1.930239291   4.050173719
  C    0.339530030  -1.350182115   6.656401481
  C    0.877636848   0.279728829   5.085162449
  C    0.308592632  -2.625538693   7.241365620
  C   -0.412415523  -0.112845169   6.958005859
  C    1.102819585  -3.619491025   6.680648020
  H   -0.302571606  -2.814279216   8.117503368
  H    1.114736328  -4.609006688   7.127398236
  H    2.498572032  -4.174512006   5.132157236
  C    0.078451129   0.923184713   6.091050498
  H    1.377741482   0.785237328   4.269039130
  C   -0.225485453   2.388038862   6.160804657
  C   -1.323952645   0.041826311   8.106849917
  C   -1.150112465   1.087344097   9.026150488
  C   -2.362980394  -0.882992579   8.310965382
  C   -1.999759821   1.207586456  10.125168537
  H   -0.335993304   1.792902823   8.894954412
  C   -3.212464940  -0.755562257   9.406942452
  H   -2.520169800  -1.677794648   7.588515149
  C   -3.032839472   0.289283211  10.316858698
  H   -1.851447045   2.017087804  10.833452219
  H   -4.018469721  -1.469288571   9.550073766
  H   -3.695140600   0.386379658  11.171839670
  H    0.493386413   2.886567384   6.821322914
  H   -0.139360562   2.851966493   5.175015304
  H   -1.227211336   2.569536159   6.556763006
  H   -3.281731511   0.817097568   4.219993174
  C   -3.203885065   0.329911568   1.493204030
  H   -3.027105772  -0.379640268   0.680888052
  H   -4.126044020   0.017363106   1.997345706
  C   -3.371817972   1.748023183   0.927185270
  H   -2.440869097   2.043311455   0.421434556
  H   -3.512851593   2.454067849   1.755544501
  C   -4.545002976   1.879346269  -0.056746657
  H   -5.476284131   1.590504263   0.448883043
  H   -4.657342890   2.937723083  -0.320023219
  C   -4.377205170   1.056869046  -1.341308988
  H   -4.360478643  -0.020129425  -1.141480507
  H   -3.439818635   1.311254412  -1.850886666
  H   -5.199047036   1.249894254  -2.037884035

82
RA6
  C   -5.509872325   3.703539098  -4.232492259
  C   -4.340075350   2.973450459  -4.497402867
  C   -4.320016125   1.966617162  -5.513632627
  C   -5.482172794   1.677662113  -6.247644143
  C   -6.622034168   2.429409954  -5.990000940
  C   -6.636099260   3.433834658  -5.001263053
  C   -3.044819395   2.921203095  -3.815334585
  C   -2.179337895   2.032550437  -4.516639463
  C   -2.997369080   1.299791069  -5.461432353
  H   -5.524049788   4.462405775  -3.456601383
  H   -5.487171331   0.875196772  -6.975088550
  H   -7.527692254   2.230951519  -6.554791839
  H   -7.547712968   3.999178113  -4.833286344
  H   -2.734215306   3.584997783  -3.017433661
  C   -2.510948132   0.327809827  -6.461922106
  C   -2.836347911   0.509904471  -7.814742322
  C   -1.699662365  -0.761488272  -6.108172545
  C   -2.373863044  -0.381008529  -8.782601587
  C   -1.239796598  -1.652059822  -7.074010384
  C   -1.579337375  -1.467395826  -8.416240849
  H   -3.439745991   1.361353734  -8.112853651
  H   -1.438752979  -0.919068661  -5.068592639
  H   -2.633610025  -0.222561803  -9.825026611
  H   -0.614926763  -2.490542155  -6.779626564
  H   -1.222643944  -2.162231873  -9.170581241
  C   -0.700715339   1.925561547  -4.305730168
  H   -0.196786006   2.680928728  -4.920448471
  H   -0.441051980   2.114384285  -3.260862457
  H   -0.307598760   0.952502564  -4.599282384
 Rh   -3.718003088   0.892006843  -3.434945426
  C   -5.944340462  -3.370566311  -4.209908601
  C   -6.948690129  -5.132743424  -2.933395936
  C   -6.080630892  -6.065986180  -3.521410281
  C   -5.157096188  -5.617702517  -4.480856007
  S   -5.733353547  -1.644442565  -4.527857068
  C   -6.890617314  -3.782682439  -3.268960955
  C   -5.076776852  -4.275585112  -4.832107772
  H   -7.559860637  -3.061849887  -2.813205708
  H   -7.678040950  -5.468878971  -2.202050488
  C   -6.707103817  -0.085081850  -0.286180183
  O   -5.458088467  -1.163996459  -2.003698162
  C   -5.602105007   0.000192016  -1.321008181
  O   -4.927706244   0.991426408  -1.571188225
  C   -6.723201392  -1.472980369   0.389228454
  C   -6.508620101   1.027185838   0.755734272
  C   -8.023025158   0.138588805  -1.079843533
  H   -7.528292704  -1.496211375   1.129007607
  H   -6.897227520  -2.275479048  -0.331573939
  H   -5.781289293  -1.674904484   0.909326230
  H   -7.341099645   1.007927036   1.464528555
  H   -6.477007451   2.011935806   0.284048065
  H   -5.579442342   0.885957934   1.316194062
  H   -8.041661140   1.130791430  -1.540496660
  H   -8.147761741  -0.605440447  -1.871124465
  H   -8.866666225   0.064344791  -0.387543284
  N   -4.648461889  -1.070285028  -3.193982349
  O   -6.965852374  -0.904076695  -4.286103891
  O   -4.904176330  -1.457191128  -5.712715298
  H   -4.489071752  -6.332914366  -4.952539718
  H   -4.359984281  -3.925987292  -5.567606627
  C   -6.137982305  -7.525325042  -3.151166897
  H   -6.707752290  -7.688708457  -2.233347223
  H   -6.614758920  -8.105976744  -3.949658250
  H   -5.132100616  -7.932670621  -3.008768420
  H   -1.168894254  -2.999884604  -1.805264651
  C   -1.983345770  -3.688904268  -2.063208424
  H   -1.797503292  -4.018253724  -3.096087008
  C   -3.297844512  -1.735933736  -2.961368684
  C   -2.484477648  -0.511547875  -2.535557455
  H   -3.004779730  -2.052895923  -3.967899339
  H   -1.457401595  -0.499910081  -2.899658138
  H   -2.507016714  -0.344121606  -1.454201027
  C   -3.321277434  -2.934394343  -2.013946450
  H   -3.519035373  -2.588098461  -0.992787451
  H   -4.138998519  -3.604789258  -2.288191617
  C   -1.931384572  -4.908060026  -1.127737975
  H   -0.912570930  -5.313032296  -1.143117617
  H   -2.112902104  -4.579620227  -0.095445481
  C   -2.919711803  -6.022066629  -1.496799920
  H   -2.767018961  -6.353972608  -2.531204759
  H   -3.961585762  -5.696618047  -1.406809129
  H   -2.789371597  -6.891583252  -0.844892380

82
SA6-TS
 Rh   -0.966829376  -0.271146532   4.683003792
  C   -0.785447805  -1.941976351   0.351740131
  C   -2.443374815  -3.041245509  -0.981728157
  C   -2.181061902  -2.165693223  -2.048177386
  C   -1.181873306  -1.191240104  -1.890803930
  S    0.015812845  -1.710326170   1.909784465
  C   -1.757238860  -2.938296714   0.224069877
  C   -0.478882314  -1.068425436  -0.697479307
  H   -1.975058340  -3.597177256   1.055536174
  H   -3.200741251  -3.811253107  -1.097812150
  C   -4.471271570  -2.796099252   4.534854296
  O   -2.807439531  -2.062241838   2.942071248
  C   -3.279539858  -1.899507866   4.081676609
  O   -2.853572127  -1.081258999   4.982795091
  C   -5.154771738  -3.424418679   3.312319806
  C   -5.468243793  -1.953677171   5.347959876
  C   -3.830461825  -3.882404744   5.427633963
  H   -5.978797792  -4.064117232   3.643573601
  H   -4.454639568  -4.032789794   2.734725382
  H   -5.564850161  -2.656648491   2.649043247
  H   -6.295755122  -2.593874502   5.671181446
  H   -4.994222240  -1.522759618   6.231812285
  H   -5.888920106  -1.141861771   4.745145090
  H   -3.339399455  -3.432878766   6.295492698
  H   -3.095306852  -4.471820856   4.870037021
  H   -4.612510653  -4.561289306   5.783166400
  N   -1.083365996  -0.654812091   2.818478075
  O    0.062579832  -2.943885764   2.680754215
  O    1.187829821  -0.846073202   1.740169300
  H   -0.952883430  -0.522549663  -2.715722164
  H    0.299228785  -0.322345129  -0.577837385
  C   -2.977332664  -2.242337290  -3.325097452
  H   -3.402925614  -3.237340885  -3.478658091
  H   -2.366168004  -1.988382702  -4.195936198
  H   -3.809084351  -1.527719400  -3.289439291
  C   -1.817865879   1.308022822   3.626760505
  C   -1.702272927   0.583947318   2.282236003
  H   -1.182698600   2.186314236   3.738486304
  H   -0.924572446   1.043524922   1.652485938
  C    2.215379087  -1.620556508   4.866028221
  C    1.256478295  -0.866665064   5.561770125
  C    2.231537676  -2.993334772   5.062618247
  H    2.901093767  -1.142170406   4.176400995
  C    0.318707121  -1.505211100   6.442616998
  C    0.889026889   0.541178708   5.506753387
  C    0.320447897  -2.902830956   6.580016134
  C   -0.572168891  -0.466389602   6.983377478
  C    1.290376719  -3.627941403   5.900041818
  H   -0.415328695  -3.397947593   7.203491399
  H    1.319397462  -4.708084077   6.003182011
  H    2.965803160  -3.598115965   4.540357488
  C   -0.135568897   0.799106118   6.490041792
  H    1.437352013   1.311926550   4.977334622
  C   -0.573396513   2.159671865   6.939590229
  C   -1.645876730  -0.725372984   7.955778781
  C   -1.400284881  -1.585045224   9.040652057
  C   -2.914211374  -0.132038015   7.832521485
  C   -2.397701871  -1.842274871   9.979143605
  H   -0.418536238  -2.031134361   9.162591951
  C   -3.909593179  -0.396848050   8.769715907
  H   -3.132100897   0.494047066   6.975153514
  C   -3.655586576  -1.253046175   9.843977419
  H   -2.190198419  -2.502003411  10.816191624
  H   -4.888520162   0.059361246   8.656627264
  H   -4.434590225  -1.460378039  10.571383694
  H    0.174581857   2.569318923   7.628561817
  H   -0.657492471   2.850171552   6.096137770
  H   -1.528466348   2.126660969   7.463498688
  H   -2.836397444   1.467266802   3.981344652
  C   -2.984645114   0.422596499   1.460977825
  H   -2.851367838  -0.379928373   0.734741573
  H   -3.791304942   0.109924629   2.132010636
  C   -3.355947152   1.734286862   0.757097832
  H   -2.551429318   2.010163190   0.060169305
  H   -3.416602664   2.543559669   1.497528405
  C   -4.685755340   1.650726503  -0.010508185
  H   -5.492338585   1.394728792   0.690033882
  H   -4.925137270   2.647492824  -0.399442634
  C   -4.671900398   0.646147875  -1.170820542
  H   -4.539602416  -0.383833281  -0.821970302
  H   -3.854994647   0.865744656  -1.869121054
  H   -5.610773237   0.685892252  -1.732026582

82
RA6-TS
  C   -6.048091711   3.133609052  -3.803036696
  C   -4.767148813   2.717045063  -4.184786882
  C   -4.567564282   2.017425994  -5.420831033
  C   -5.660010569   1.723339866  -6.258180723
  C   -6.915499797   2.173907951  -5.880704277
  C   -7.105434747   2.873435891  -4.669068794
  C   -3.482499105   2.749538513  -3.489593842
  C   -2.482137168   2.208433726  -4.329980656
  C   -3.160350470   1.623340977  -5.485668499
  H   -6.204828594   3.648525325  -2.860899049
  H   -5.522810974   1.134519981  -7.156361277
  H   -7.771522402   1.967725014  -6.514797214
  H   -8.104943678   3.204634172  -4.402814883
  H   -3.296180163   3.239191350  -2.541958597
  C   -2.528929354   0.953718558  -6.629929136
  C   -2.868361863   1.357956433  -7.934528142
  C   -1.592342478  -0.082360126  -6.463605623
  C   -2.276475077   0.748743291  -9.037431711
  C   -1.015065324  -0.698217079  -7.567417982
  C   -1.353896626  -0.283763340  -8.857995896
  H   -3.570096013   2.172423052  -8.079400171
  H   -1.359901959  -0.440837218  -5.467038768
  H   -2.537858098   1.079713927 -10.037806152
  H   -0.313013085  -1.513433689  -7.423349546
  H   -0.904490595  -0.767201104  -9.719887072
  C   -1.004518103   2.308574403  -4.109838906
  H   -0.635244414   3.228215500  -4.579075453
  H   -0.772613609   2.357858845  -3.043100162
  H   -0.459139523   1.476433281  -4.556387271
 Rh   -3.717709915   0.509581274  -3.563976146
  C   -5.690002505  -3.584777399  -4.448890842
  C   -7.582720257  -4.564184851  -3.350896587
  C   -6.965937625  -5.823997705  -3.379175601
  C   -5.696208391  -5.937462926  -3.972528390
  S   -4.868178760  -2.168399960  -5.125841892
  C   -6.956775351  -3.438779057  -3.879485671
  C   -5.051203011  -4.829490604  -4.510028675
  H   -7.430935046  -2.466002748  -3.848833371
  H   -8.569960042  -4.463073936  -2.909189853
  C   -6.393754602  -0.201495359  -0.220710680
  O   -5.752295242  -1.364510811  -2.222011056
  C   -5.558285654  -0.356577326  -1.528408481
  O   -4.695038707   0.585281375  -1.748797902
  C   -5.989242426  -1.382651014   0.687873198
  C   -6.119526654   1.138934609   0.469399105
  C   -7.880090830  -0.319878589  -0.611745347
  H   -6.578342696  -1.351668782   1.610232703
  H   -6.171343040  -2.337787297   0.188490145
  H   -4.930436144  -1.327988893   0.964550847
  H   -6.728312871   1.209047944   1.376815175
  H   -6.377034614   1.979523849  -0.181087567
  H   -5.068091524   1.236831297   0.749978044
  H   -8.177413528   0.485062916  -1.292335051
  H   -8.079887981  -1.276909108  -1.099759534
  H   -8.500543130  -0.247823466   0.287318041
  N   -4.014057544  -1.361890224  -3.815036093
  O   -5.843972294  -1.178973082  -5.569272999
  O   -3.753819162  -2.608816529  -5.972468561
  H   -5.213130067  -6.909572687  -4.019485043
  H   -4.078847946  -4.921150395  -4.981785428
  C   -7.637944405  -7.039219772  -2.792186881
  H   -8.661543350  -6.825261481  -2.475365787
  H   -7.669089256  -7.858728598  -3.518224573
  H   -7.083028367  -7.403866608  -1.919755088
  H   -1.283634553  -2.824547125  -1.032959224
  C   -1.954337572  -3.612346110  -1.402353993
  H   -1.408326711  -4.134720673  -2.201198823
  C   -2.879793244  -1.954818567  -3.075168763
  C   -2.257921664  -0.627939088  -2.623967819
  H   -2.255317880  -2.443187874  -3.839455265
  H   -1.286251652  -0.389254177  -3.056348671
  H   -2.303196043  -0.432468287  -1.552797242
  C   -3.221880376  -2.972551349  -1.983638232
  H   -3.789503259  -2.469780130  -1.195595632
  H   -3.879266671  -3.735821272  -2.404392503
  C   -2.252840215  -4.598301109  -0.260413861
  H   -1.301015517  -4.922611861   0.176750202
  H   -2.792364066  -4.071515752   0.538689069
  C   -3.052765725  -5.831744396  -0.699157507
  H   -2.536647936  -6.367035934  -1.505250770
  H   -4.051987694  -5.568095927  -1.063516651
  H   -3.181138629  -6.530605077   0.133176073

82
SA7
 Rh   -1.106344426  -1.287623328   4.826667794
  C   -0.675885628  -1.161123429   0.295713084
  C   -1.866574645  -2.573660962  -1.231775972
  C   -1.826313901  -1.565177354  -2.209391731
  C   -1.191918953  -0.351699157  -1.900506725
  S    0.028807585  -0.917435346   1.906017121
  C   -1.297384631  -2.383947569   0.021939789
  C   -0.616217138  -0.137065782  -0.650782659
  H   -1.326003938  -3.160676451   0.779082214
  H   -2.347132409  -3.520503931  -1.462252663
  C   -3.447606251  -4.626846698   4.869219615
  O   -1.453653744  -3.385020543   4.195609967
  C   -2.573591318  -3.388761952   4.794898155
  O   -2.919126257  -2.298298397   5.383481172
  C   -3.289933120  -5.440661128   3.571017363
  C   -4.916288638  -4.217580311   5.082902773
  C   -2.939036661  -5.447735771   6.079664876
  H   -3.888340989  -6.354465979   3.637625731
  H   -2.247100077  -5.717611150   3.399760461
  H   -3.638552526  -4.868778020   2.704928852
  H   -5.538157690  -5.115099484   5.156095000
  H   -5.040479995  -3.635377900   5.999329778
  H   -5.284942037  -3.616293070   4.245946976
  H   -3.030155095  -4.876034846   7.009183532
  H   -1.891640216  -5.734870905   5.946440756
  H   -3.537243027  -6.358611181   6.178479903
  N   -1.405925311  -0.907020567   2.836388796
  O    0.778047667  -2.113401562   2.311114023
  O    0.701690051   0.397468536   1.956431815
  H   -1.141674020   0.431102392  -2.652232652
  H   -0.117951970   0.795572993  -0.408775019
  C   -2.470487709  -1.772893077  -3.556936686
  H   -2.521018967  -2.833080734  -3.819700874
  H   -1.925397478  -1.247796745  -4.346577402
  H   -3.496603871  -1.385050709  -3.555366313
  C   -2.472557739   0.293905119   4.399199557
  C   -2.133604423   0.385235333   2.923319710
  H   -2.260305826   1.146305246   5.036873521
  H   -1.461328079   1.231267892   2.734768572
  C    1.441030293  -3.302767355   5.802084647
  C    0.944479356  -1.993734690   5.889326913
  C    1.002440791  -4.218454902   6.747174261
  H    2.126997833  -3.580626735   5.010091810
  C   -0.023948849  -1.635331988   6.896854585
  C    1.088448774  -0.849679783   5.012748055
  C   -0.454453733  -2.590822181   7.846328598
  C   -0.412620127  -0.242864183   6.680176101
  C    0.072390670  -3.866166276   7.758918892
  H   -1.164609802  -2.319423426   8.618797067
  H   -0.230643043  -4.621091186   8.477529967
  H    1.374203854  -5.238033112   6.713063419
  C    0.369518489   0.256905006   5.553531486
  H    1.732896781  -0.804983713   4.146576393
  C    0.483224814   1.660648478   5.052254929
  C   -1.327664601   0.516920032   7.536439511
  C   -0.966078243   1.788192002   8.012490386
  C   -2.571340283  -0.033957389   7.903683515
  C   -1.826454072   2.489780538   8.854025867
  H   -0.002892380   2.211710690   7.749551212
  C   -3.431153819   0.680546949   8.731808524
  H   -2.875629289  -0.992856251   7.494643593
  C   -3.058995084   1.939604007   9.212253359
  H   -1.534535577   3.465265336   9.230134267
  H   -4.395627527   0.259288742   8.998499895
  H   -3.730883754   2.492289735   9.861858494
  H    1.320216985   2.152255370   5.562692985
  H    0.692621751   1.654757146   3.980396298
  H   -0.413664443   2.248793276   5.254190596
  H   -3.419891348  -0.188278801   4.630564609
  C   -3.335409686   0.442333452   1.977759379
  H   -2.968373787   0.318676471   0.955142599
  H   -3.984434451  -0.417689977   2.188293409
  C   -4.119251288   1.754993645   2.113745096
  H   -3.446196237   2.600770380   1.911546111
  H   -4.456297253   1.870744962   3.153734186
  C   -5.337403183   1.839562761   1.178208751
  H   -6.010170598   0.995882697   1.384622575
  H   -5.902096692   2.747055680   1.423848062
  C   -4.975133632   1.861416015  -0.312750120
  H   -4.486593001   0.934430195  -0.632543885
  H   -4.293738585   2.690293412  -0.539144483
  H   -5.869394284   1.988963581  -0.930712498

82
RA7
  C   -2.185528604   3.503319694  -2.823170831
  C   -2.843319672   2.851415192  -3.884016507
  C   -4.205772648   3.156778220  -4.207145292
  C   -4.894315136   4.150629085  -3.490420308
  C   -4.225625005   4.792142562  -2.458206779
  C   -2.889697773   4.470189976  -2.123155100
  C   -2.438689816   1.767634952  -4.759219743
  C   -3.484834848   1.490373519  -5.707796187
  C   -4.614630652   2.303678800  -5.343475231
  H   -1.157159727   3.260421319  -2.576533145
  H   -5.913606827   4.410470454  -3.746641055
  H   -4.737300092   5.564503437  -1.892333159
  H   -2.407972347   4.999707394  -1.307361362
  H   -1.432166739   1.377982379  -4.828343065
  C   -5.912083637   2.353774214  -5.993224536
  C   -6.000184090   2.308385576  -7.399104887
  C   -7.093432572   2.465828298  -5.229472720
  C   -7.236919287   2.389423061  -8.025448835
  C   -8.327236635   2.520295251  -5.864907571
  C   -8.402913272   2.487867740  -7.260342527
  H   -5.099782568   2.243201119  -7.997588786
  H   -7.038934439   2.435277121  -4.148888223
  H   -7.294697885   2.370947196  -9.109065391
  H   -9.234605358   2.582640781  -5.272088987
  H   -9.369860857   2.535309826  -7.752340617
  C   -3.332973082   0.572485446  -6.879775521
  H   -2.891132277   1.124337214  -7.718946125
  H   -2.674681601  -0.262673604  -6.634832694
  H   -4.292127207   0.160005180  -7.187732230
 Rh   -4.029756103   0.821171164  -3.578873035
  C   -6.358652157  -2.952247726  -4.431982360
  C   -8.382568019  -3.517018162  -3.273239057
  C   -8.013489646  -4.872100098  -3.262894031
  C   -6.794121260  -5.239745238  -3.854278961
  S   -5.280102096  -1.708744681  -5.107527493
  C   -7.564069974  -2.551009956  -3.850465374
  C   -5.960626426  -4.291153862  -4.439852405
  H   -7.840618102  -1.501485343  -3.853471467
  H   -9.323423155  -3.217209962  -2.819932515
  C   -6.408890833   0.500871570  -0.292559863
  O   -6.075994058   1.067432395  -2.635417891
  C   -5.555305349   0.770142632  -1.518076532
  O   -4.274099090   0.637975855  -1.479930291
  C   -7.089762505  -0.868984993  -0.544755886
  C   -5.544669875   0.438922393   0.976252755
  C   -7.479586189   1.605650466  -0.178563451
  H   -7.709997427  -1.127401012   0.319038104
  H   -7.724319831  -0.833292109  -1.433784578
  H   -6.350629608  -1.663141641  -0.688233568
  H   -6.183046611   0.230951136   1.840537097
  H   -5.026049019   1.385637494   1.153890634
  H   -4.792127098  -0.351281250   0.909043038
  H   -7.021742873   2.583668937   0.004872645
  H   -8.077183394   1.668418843  -1.091649920
  H   -8.148517938   1.383816887   0.658654021
  N   -4.614220466  -1.134928518  -3.650076467
  O   -6.078318059  -0.604284997  -5.656637257
  O   -4.257852113  -2.363751474  -5.942237842
  H   -6.496367387  -6.284905491  -3.858072568
  H   -5.023327642  -4.575314716  -4.906447151
  C   -8.909787656  -5.919684924  -2.652711152
  H   -9.670042424  -5.475456498  -2.005238688
  H   -9.428638081  -6.485555154  -3.435825525
  H   -8.333955995  -6.640060072  -2.063008979
  H   -1.472685607  -2.493333028  -1.349929955
  C   -2.325868015  -3.185304314  -1.309168023
  H   -2.075183580  -4.020533683  -1.978394519
  C   -3.373642356  -1.808555719  -3.183038037
  C   -2.454654926  -0.595063171  -3.208032490
  H   -3.026918621  -2.548572991  -3.914047457
  H   -1.726844337  -0.606089888  -4.013380691
  H   -2.063496315  -0.239351646  -2.255753649
  C   -3.586132411  -2.476399326  -1.824682227
  H   -3.910532058  -1.717373964  -1.106992757
  H   -4.409578767  -3.190416503  -1.939237729
  C   -2.470158675  -3.703203953   0.132327444
  H   -1.511308384  -4.131145402   0.448884874
  H   -2.660027949  -2.851369490   0.800470953
  C   -3.575918557  -4.750905270   0.310432889
  H   -3.421633769  -5.603227703  -0.361637270
  H   -4.568633086  -4.337695474   0.100536458
  H   -3.592260292  -5.135080430   1.335119486

82
SA7-TS
 Rh   -0.874413506  -1.374242922   4.823287810
  C   -0.372404270  -0.706655438   0.302676919
  C   -1.175572184  -2.323507587  -1.275072478
  C   -1.361023116  -1.310775162  -2.231544523
  C   -1.037424992   0.009686582  -1.885692394
  S    0.250218531  -0.347288036   1.927492962
  C   -0.682069586  -2.035721693  -0.008277557
  C   -0.547101667   0.325204016  -0.620295043
  H   -0.536561227  -2.817997311   0.729369496
  H   -1.415150842  -3.351436440  -1.533020899
  C   -3.979199189  -4.028730000   4.456018774
  O   -1.689434549  -3.289562072   3.987452630
  C   -2.823507965  -3.036757672   4.491430632
  O   -2.970185587  -1.908785198   5.094542047
  C   -3.628170200  -5.227283815   3.562362593
  C   -5.245958849  -3.315967868   3.937132675
  C   -4.204662594  -4.491083927   5.915604765
  H   -4.457217625  -5.941772142   3.563516343
  H   -2.729498672  -5.738062187   3.917795683
  H   -3.447655666  -4.911038074   2.531014290
  H   -6.096876334  -4.002849145   3.982107061
  H   -5.480455312  -2.435453784   4.541447829
  H   -5.125728208  -3.000075230   2.895960674
  H   -4.453740536  -3.643624419   6.560421341
  H   -3.310123113  -4.980270434   6.315766336
  H   -5.029365455  -5.209661727   5.950255172
  N   -1.193439665  -0.713862456   2.810238883
  O    1.240567652  -1.355819871   2.314119111
  O    0.574308776   1.085752838   2.041649543
  H   -1.163572936   0.800482219  -2.619807805
  H   -0.283043809   1.343103325  -0.353725426
  C   -1.918524603  -1.637246383  -3.594182605
  H   -1.659126096  -2.654602121  -3.900367060
  H   -1.551204732  -0.943870757  -4.355706292
  H   -3.013212171  -1.566794344  -3.586928091
  C   -1.936774701   0.677520088   4.035649639
  C   -2.248363283   0.317931604   2.640729438
  H   -1.165943142   1.419443492   4.195402279
  H   -1.949773082   1.097003068   1.932810979
  C    0.977974458  -3.854078514   5.925807957
  C    0.770081493  -2.458830360   6.016929065
  C    0.225131498  -4.669250763   6.744382269
  H    1.706308916  -4.256188165   5.230669019
  C   -0.226101648  -1.920920943   6.916392610
  C    1.293749435  -1.355117770   5.244607958
  C   -0.978954462  -2.789853359   7.751538548
  C   -0.262188144  -0.471541746   6.737107375
  C   -0.739667418  -4.141495977   7.653360539
  H   -1.705987624  -2.386391372   8.446720681
  H   -1.291923809  -4.829928240   8.285332596
  H    0.368285032  -5.744686117   6.704732944
  C    0.752858720  -0.132033416   5.754701896
  H    2.028708410  -1.427266643   4.456250209
  C    1.200860969   1.233575112   5.343039651
  C   -1.110976533   0.454683650   7.500838510
  C   -0.552758733   1.590482574   8.109114974
  C   -2.485849365   0.193091290   7.656057194
  C   -1.354199540   2.449540941   8.858700115
  H    0.510564847   1.786192756   8.018921321
  C   -3.281661890   1.062471291   8.397648062
  H   -2.929094268  -0.666810107   7.163105470
  C   -2.718515625   2.190254210   9.001048931
  H   -0.911789088   3.319963291   9.333080746
  H   -4.343629985   0.861620170   8.502457444
  H   -3.341338412   2.864547458   9.580883273
  H    2.116449441   1.485531656   5.891598077
  H    1.424426754   1.270103064   4.274351376
  H    0.455726498   1.993582260   5.583334833
  H   -2.646023856   0.472618162   4.831347466
  C   -3.619744988  -0.247121295   2.315571933
  H   -3.547507217  -0.772445449   1.357429360
  H   -3.884668051  -0.982742257   3.076827292
  C   -4.687081533   0.856733911   2.266884982
  H   -4.490936146   1.519933459   1.412825332
  H   -4.600649530   1.481786451   3.167696251
  C   -6.121785451   0.310518573   2.181355543
  H   -6.329930619  -0.287473588   3.079287656
  H   -6.819773586   1.155845687   2.207566666
  C   -6.393742830  -0.532988444   0.930182291
  H   -5.790828394  -1.447885011   0.914575332
  H   -6.165696383   0.030060190   0.017469568
  H   -7.444663259  -0.834427241   0.881156273

82
RA7-TS
  C   -6.647419890   2.483583798  -5.636368860
  C   -5.304929935   2.360495450  -5.239567092
  C   -4.372240899   1.561890752  -5.992179456
  C   -4.820534157   0.860792380  -7.139358203
  C   -6.133673340   1.022632029  -7.528879651
  C   -7.035047832   1.832707338  -6.792766850
  C   -4.587248572   2.886459731  -4.091105288
  C   -3.212091928   2.562293001  -4.203325047
  C   -3.057659497   1.666166028  -5.343970642
  H   -7.344684349   3.072705265  -5.051069007
  H   -4.163378376   0.190756353  -7.675433259
  H   -6.497462203   0.492824184  -8.402519868
  H   -8.062521099   1.915002951  -7.132676608
  H   -5.011171434   3.524754379  -3.326096679
  C   -1.778788688   1.213599907  -5.906064068
  C   -1.602907666   1.168702409  -7.302801499
  C   -0.687702187   0.870962459  -5.081363320
  C   -0.381336093   0.786347013  -7.852319849
  C    0.527302523   0.479990031  -5.635932325
  C    0.685265585   0.433503116  -7.023674337
  H   -2.405207407   1.480724905  -7.959964625
  H   -0.792588305   0.895079340  -4.003641300
  H   -0.261852096   0.772724850  -8.931137637
  H    1.352697186   0.211917126  -4.983624873
  H    1.634884569   0.132551922  -7.454682405
  C   -2.146047252   3.066828611  -3.277766921
  H   -2.486694817   3.976008323  -2.777422385
  H   -1.912351271   2.330610145  -2.501689859
  H   -1.231325808   3.291690349  -3.831111929
 Rh   -4.391108246   0.722176785  -3.762772293
  C   -6.607441528  -3.293810871  -4.516469251
  C   -8.043266030  -4.445047974  -2.977495157
  C   -7.657022596  -5.681355430  -3.524138198
  C   -6.733303051  -5.689296678  -4.578948462
  S   -5.913298666  -1.764949554  -5.107389457
  C   -7.528730976  -3.248564765  -3.463752621
  C   -6.200974166  -4.503546561  -5.081403245
  H   -7.827903465  -2.294198442  -3.042264025
  H   -8.759538757  -4.424375170  -2.160622667
  C   -5.112018956   0.368799559   0.223155362
  O   -5.898444616   0.783871235  -2.044870750
  C   -4.927108750   0.585768861  -1.269702528
  O   -3.739321033   0.543614504  -1.801932244
  C   -5.997753663  -0.889263409   0.389765739
  C   -3.760278159   0.176186171   0.928699770
  C   -5.850552357   1.602689916   0.788952876
  H   -6.190684756  -1.058891760   1.453636352
  H   -6.953780004  -0.761681920  -0.124210272
  H   -5.505100948  -1.779197760  -0.013921343
  H   -3.926271874   0.038284676   2.001603910
  H   -3.110598514   1.045564963   0.792659121
  H   -3.230200959  -0.703777770   0.552638658
  H   -5.243203941   2.508995418   0.690047249
  H   -6.799934487   1.761339812   0.271101838
  H   -6.055419749   1.448940950   1.852942956
  N   -4.958932314  -1.358477743  -3.736807668
  O   -6.950746135  -0.733464902  -5.182281169
  O   -5.052155241  -2.043205754  -6.272099950
  H   -6.428356397  -6.636094177  -5.015673547
  H   -5.493535590  -4.505664028  -5.903785596
  C   -8.251778204  -6.965151840  -3.003667820
  H   -8.412097224  -6.922475855  -1.922190751
  H   -9.227306934  -7.149662180  -3.469517126
  H   -7.613705013  -7.824850912  -3.224485064
  H   -1.487232184  -3.060370742  -2.441710999
  C   -2.335860131  -3.582491265  -1.975998929
  H   -2.457570438  -4.523835098  -2.529861070
  C   -3.794604735  -2.263764517  -3.567646510
  C   -2.943564093  -1.163795340  -4.062512373
  H   -3.820165878  -3.111789952  -4.259346765
  H   -2.765174933  -1.111569781  -5.128248929
  H   -2.241602557  -0.685454290  -3.388798163
  C   -3.602918668  -2.730517109  -2.134122797
  H   -3.544255074  -1.852563825  -1.485527633
  H   -4.495870798  -3.293742555  -1.844004503
  C   -1.987516070  -3.885011997  -0.509614188
  H   -1.050579642  -4.454108538  -0.482215494
  H   -1.786197692  -2.938758260   0.012328738
  C   -3.076375979  -4.662156496   0.239897588
  H   -3.326411168  -5.593106097  -0.282486815
  H   -3.998977148  -4.079465912   0.339893506
  H   -2.746318633  -4.925487668   1.249487312

82
SA8
 Rh   -0.829840959  -1.294955668   4.567452904
  C   -0.249490879  -1.086407906   0.848458506
  C    0.252340384  -3.323639760   0.154192112
  C   -0.809851410  -3.290430125  -0.760533012
  C   -1.571129331  -2.114676064  -0.866314206
  S    0.138278581   0.323668707   1.843030587
  C    0.537983851  -2.231947992   0.966465597
  C   -1.297049896  -1.005464738  -0.073394816
  H    1.353655404  -2.259920386   1.678903093
  H    0.860680463  -4.219991536   0.234069784
  C   -3.597885384  -3.868350308   3.057477909
  O   -1.386251265  -2.817224252   3.089844162
  C   -2.583597725  -2.835165954   3.524812538
  O   -2.897955723  -1.987860709   4.429688850
  C   -3.111650254  -4.562639616   1.776759383
  C   -4.954698377  -3.175633653   2.824116719
  C   -3.726171688  -4.893250748   4.210618322
  H   -3.833074509  -5.330079269   1.478170030
  H   -2.138578233  -5.037191132   1.928915693
  H   -3.007556702  -3.845436856   0.958223127
  H   -5.707922330  -3.918823790   2.544398788
  H   -5.292601899  -2.662739982   3.727887466
  H   -4.890402054  -2.441502942   2.013463234
  H   -4.062106770  -4.404749773   5.129682556
  H   -2.766788999  -5.383015625   4.408867036
  H   -4.453971344  -5.664220395   3.939052959
  N   -1.113510819   0.307384840   3.164249525
  O    1.403427255   0.110058065   2.549957150
  O   -0.112986391   1.551353591   1.085843731
  H   -2.379937466  -2.065263799  -1.589910709
  H   -1.865330351  -0.088718500  -0.187789274
  C   -1.151854451  -4.503480561  -1.587408158
  H   -0.268200688  -5.114077230  -1.792366128
  H   -1.609990978  -4.227256152  -2.541067294
  H   -1.869917638  -5.134644116  -1.048285365
  C   -1.377042238   1.699354206   3.665903273
  C   -2.395299879   1.041909988   2.824249775
  H   -0.759841633   2.486899081   3.244775931
  H   -2.412873906   1.368833217   1.786659018
  C    0.730998058  -3.966590174   5.590444341
  C    0.567408939  -2.577304354   5.818757026
  C   -0.155612774  -4.832008175   6.195464103
  H    1.538191070  -4.326832032   4.961944394
  C   -0.510485793  -2.099348704   6.651343278
  C    1.228973503  -1.413195193   5.257446369
  C   -1.397439405  -3.016649756   7.269061472
  C   -0.491517234  -0.630041484   6.619444299
  C   -1.209264164  -4.361157237   7.031290303
  H   -2.190669335  -2.656458051   7.913925523
  H   -1.871570328  -5.084629075   7.496005551
  H   -0.046727805  -5.901572838   6.044502456
  C    0.665014628  -0.235166672   5.847968753
  H    2.073354835  -1.415811212   4.582154808
  C    1.196279956   1.146042466   5.638310816
  C   -1.441307034   0.248967150   7.325589389
  C   -0.988496369   1.327784922   8.100948193
  C   -2.825052260   0.006170782   7.226102964
  C   -1.901412444   2.154918085   8.754842858
  H    0.076440240   1.507266389   8.209957904
  C   -3.731002584   0.839074611   7.878131404
  H   -3.183214307  -0.814320943   6.611309214
  C   -3.272090724   1.916191820   8.641157350
  H   -1.540481706   2.984202821   9.355507036
  H   -4.796584012   0.650018759   7.786801766
  H   -3.980214766   2.565078021   9.147559028
  H    2.016759500   1.318800681   6.345380266
  H    1.591857949   1.253431658   4.626965900
  H    0.439931518   1.907925211   5.825093266
  H   -1.551256494   1.739321287   4.736902308
  C   -3.723288733   0.627099664   3.404106310
  H   -4.132909891  -0.216795938   2.843745654
  H   -3.585534325   0.285036219   4.431486035
  C   -4.685018065   1.830950733   3.381622277
  H   -4.937958827   2.084153610   2.342885043
  H   -4.169838499   2.707615359   3.796824533
  C   -5.972608334   1.585032176   4.183389128
  H   -5.704495417   1.397406598   5.232848316
  H   -6.564807962   2.507944128   4.179422483
  C   -6.828609225   0.429747775   3.652812190
  H   -6.306978292  -0.530482149   3.724689999
  H   -7.093044395   0.586787238   2.600452990
  H   -7.761095979   0.339575557   4.218571814

82
RA8
  C   -6.463828703   2.446667192  -6.079917069
  C   -5.231977346   2.377787651  -5.394151226
  C   -4.112863948   1.659314678  -5.949943491
  C   -4.261984984   0.979553476  -7.184386745
  C   -5.475648298   1.065165270  -7.833569609
  C   -6.564104973   1.799849133  -7.292931205
  C   -4.827951762   2.862479699  -4.084918455
  C   -3.448849387   2.572647406  -3.884025764
  C   -3.015212587   1.709700983  -4.976703934
  H   -7.301488216   2.986090952  -5.651534060
  H   -3.443631366   0.404352519  -7.600387597
  H   -5.611672838   0.547339274  -8.777609828
  H   -7.499687538   1.829791781  -7.841875284
  H   -5.442511975   3.453683087  -3.417817856
  C   -1.654322092   1.176994276  -5.158654801
  C   -1.031328035   1.228906661  -6.415968991
  C   -0.964925202   0.591158957  -4.079445867
  C    0.245303002   0.696852835  -6.593722794
  C    0.307882074   0.057447902  -4.263026854
  C    0.914625983   0.105095679  -5.521438855
  H   -1.537174078   1.706401510  -7.248526493
  H   -1.442455310   0.527149456  -3.107870635
  H    0.716744374   0.747445094  -7.570401388
  H    0.823345772  -0.402894301  -3.425630619
  H    1.905780666  -0.314339887  -5.663989757
  C   -2.635460420   3.012935375  -2.705943678
  H   -2.982518126   3.987698489  -2.354423061
  H   -2.734371717   2.299943805  -1.879897484
  H   -1.578670989   3.086534518  -2.971463835
 Rh   -4.594017115   0.702163387  -3.896855742
  C   -6.801836384  -3.073814730  -4.300941489
  C   -8.095139749  -3.591541820  -2.353991542
  C   -7.941908055  -4.965375547  -2.598970864
  C   -7.214261584  -5.368214502  -3.729140736
  S   -6.076047859  -1.880606717  -5.400435701
  C   -7.529991750  -2.634557081  -3.192699121
  C   -6.646839342  -4.433373832  -4.590162063
  H   -7.635791769  -1.575574989  -2.990243164
  H   -8.669522261  -3.265969337  -1.491204195
  C   -5.627590804  -0.236401351  -0.078799559
  O   -6.233432283   0.124696510  -2.430362431
  C   -5.336218863   0.032039707  -1.546268314
  O   -4.116403000   0.253885464  -1.920531338
  C   -6.971847394  -0.966786040   0.069819488
  C   -4.487277696  -1.065655728   0.540276118
  C   -5.696538148   1.156488210   0.597599387
  H   -7.210050612  -1.086157099   1.131377999
  H   -7.782301402  -0.409499738  -0.407113945
  H   -6.925333391  -1.961123813  -0.382669126
  H   -4.667700365  -1.199854358   1.611075282
  H   -3.520301797  -0.573424378   0.410847777
  H   -4.429720546  -2.058649745   0.082689635
  H   -4.751340073   1.696435368   0.482883248
  H   -6.502432126   1.761019727   0.169768475
  H   -5.892436869   1.033369949   1.667329283
  N   -4.504160945  -1.419890970  -4.601302613
  O   -6.846228117  -0.639456445  -5.387717341
  O   -5.722101487  -2.546123555  -6.658313695
  H   -7.097819805  -6.427124931  -3.942280858
  H   -6.107962513  -4.744801602  -5.478804668
  C   -8.575322559  -5.982776481  -1.683834857
  H   -8.567394561  -5.644801107  -0.643301012
  H   -9.622419323  -6.148980260  -1.964077042
  H   -8.063687228  -6.947511056  -1.737330568
  H   -0.996027000  -2.880942911  -3.907655073
  C   -1.507388220  -3.195143321  -2.988027680
  H   -1.714772966  -4.268567561  -3.097418787
  C   -3.643078042  -2.565922037  -4.134889131
  C   -3.299834837  -1.857748619  -5.381777256
  H   -4.119783590  -3.536357080  -4.262004016
  H   -3.511549748  -2.332064196  -6.334646915
  H   -2.492117855  -1.135611405  -5.376482912
  C   -2.828345772  -2.415337476  -2.874327888
  H   -2.621193785  -1.358731137  -2.697839028
  H   -3.419241811  -2.763974342  -2.021313201
  C   -0.568456903  -2.971090834  -1.792475939
  H    0.383334685  -3.474749597  -2.000585099
  H   -0.337873362  -1.898543730  -1.716776020
  C   -1.124098955  -3.470289632  -0.453395582
  H   -1.396053867  -4.530832432  -0.511754639
  H   -2.015854746  -2.912600465  -0.147655940
  H   -0.382585489  -3.361786449   0.344083880

55
N1
  C   -0.877945851   2.771351339  -0.496589443
  C   -1.395656409   1.543045064  -0.935103624
  C   -2.794853474   1.392651143  -1.206185304
  C   -3.669542406   2.484627671  -1.063922431
  C   -3.134811095   3.696161925  -0.647002208
  C   -1.758722374   3.836477099  -0.362956900
  C   -0.782223059   0.227699236  -1.094336322
  C   -1.749091781  -0.678944781  -1.630225914
  C   -3.037878655  -0.019939299  -1.564416086
  H    0.178165750   2.880935616  -0.274086182
  H   -4.723906661   2.381563504  -1.291973143
  H   -3.784991640   4.558744106  -0.539907947
  H   -1.382751379   4.801612663  -0.037825997
  H    0.272476525   0.010113091  -0.978881358
  C   -4.346739215  -0.567310730  -1.946303398
  C   -4.484422525  -1.356458588  -3.100374120
  C   -5.485548802  -0.275794345  -1.171409377
  C   -5.738293481  -1.833711286  -3.478730049
  C   -6.732964326  -0.761049790  -1.552024809
  C   -6.864586377  -1.538293064  -2.707157774
  H   -3.619772787  -1.566522914  -3.720005566
  H   -5.378915071   0.291488207  -0.252310082
  H   -5.835837367  -2.425510473  -4.383629840
  H   -7.604832598  -0.532656013  -0.946308634
  H   -7.841187234  -1.904584245  -3.008673773
  C   -1.473208310  -2.089721422  -2.039215657
  H   -0.629053388  -2.489996449  -1.473994340
  H   -2.339312810  -2.728915673  -1.859287936
  H   -1.225003328  -2.125806995  -3.105945648
 Rh   -2.237751184  -0.217487245   0.525741609
  O   -3.852400149   0.280514433   1.823068102
  C   -3.034351423   0.747395190   2.698759895
  O   -1.795720208   0.729432426   2.378788315
  C   -3.496840509   1.236589424   4.024762346
  H   -4.508920916   1.639235798   3.953322438
  H   -2.803028674   1.979106670   4.422443310
  H   -3.507405133   0.369736400   4.695562286
  C   -3.741405883  -3.514557927   1.508887768
  C   -6.005273095  -3.359412115   0.727684803
  C   -5.812391524  -4.503098396  -0.072784794
  C   -4.561516192  -5.150146495  -0.047159028
  S   -2.380302043  -2.788349488   2.384198711
  C   -4.982560556  -2.850912439   1.511793103
  C   -3.520199548  -4.661507510   0.727084407
  H   -5.113758770  -1.958217687   2.113079948
  H   -6.969978818  -2.862110099   0.718229281
  N   -1.953811354  -1.996814217   0.909413116
  O   -1.307042322  -3.751604936   2.627049964
  O   -2.871674760  -1.913470264   3.451189306
  H   -4.409440431  -6.041448589  -0.648595258
  H   -2.551159604  -5.149515214   0.751395745
  C   -6.917822887  -4.992538732  -0.966269099
  H   -7.885081458  -4.960662056  -0.455175927
  H   -6.996722947  -4.341558858  -1.846573949
  H   -6.741083468  -6.012417063  -1.315294494

64
A3-TS
  C   -3.964664523  -2.992079178  -0.764758892
  C   -3.760538990  -1.602450432  -0.887360498
  C   -2.808145268  -1.077043830  -1.837189150
  C   -2.047724310  -1.961714808  -2.640874833
  C   -2.275710579  -3.316748941  -2.507268924
  C   -3.225124608  -3.826708579  -1.581446703
  C   -4.316738995  -0.469873375  -0.153102384
  C   -3.782483940   0.727535015  -0.649078901
  C   -2.732245883   0.373700942  -1.627198037
  H   -4.671854475  -3.384438982  -0.042353295
  H   -1.296955260  -1.577429777  -3.319988811
  H   -1.701418942  -4.014711375  -3.106986088
  H   -3.352968463  -4.901193535  -1.501937567
  H   -5.059392819  -0.543584302   0.631851488
  C   -1.940279284   1.329321210  -2.409516857
  C   -1.842469555   1.182735216  -3.803830340
  C   -1.292690558   2.408222877  -1.779688112
  C   -1.117206344   2.105635837  -4.554215828
  C   -0.559736783   3.318091467  -2.535219000
  C   -0.472658629   3.171865392  -3.923112439
  H   -2.361604081   0.368536766  -4.300133178
  H   -1.331532343   2.503919803  -0.698808715
  H   -1.057373208   1.992892624  -5.632099839
  H   -0.051136351   4.139848988  -2.040720401
  H    0.096503539   3.886119649  -4.509672108
  C   -4.125542840   2.110701432  -0.193298889
  H   -5.134423689   2.134385749   0.224561195
  H   -3.427746397   2.444248284   0.582843291
  H   -4.063457846   2.813152089  -1.027687184
 Rh   -2.062563430  -0.449457967   0.242471543
  C    1.209960396  -2.661721043   1.893497688
  C    1.544820396  -3.148337362   4.218205478
  C    2.852198380  -2.636225520   4.146613059
  C    3.317084200  -2.140025267   2.914408859
  S    0.135029607  -2.578215946   0.497798445
  C    0.714724442  -3.164749562   3.102829543
  C    2.507245166  -2.141762963   1.786356596
  H   -0.298156989  -3.545824514   3.157777230
  H    1.174317658  -3.535622404   5.163028040
  C   -0.793431569   0.833410414   3.971410408
  O   -1.563196897  -0.969015964   2.520890104
  C   -1.375778625   0.278002648   2.678952922
  O   -1.603232532   1.054583587   1.680329962
  C    0.741550247   0.861869394   3.748717960
  C   -1.324407993   2.255777368   4.219473425
  C   -1.131874639  -0.098486199   5.147757143
  H    1.223535964   1.259404949   4.647670707
  H    1.132065835  -0.142731248   3.565070328
  H    1.006696083   1.501170523   2.901747447
  H   -0.862588058   2.664921457   5.123349049
  H   -2.409380014   2.253785989   4.366533013
  H   -1.091559207   2.918029541   3.382098089
  H   -2.212534873  -0.167829916   5.305422431
  H   -0.745573670  -1.105688312   4.974669994
  H   -0.679823920   0.294273367   6.063840846
  N   -0.251269969  -0.938932734   0.435711604
  O   -0.992502560  -3.494245413   0.672030651
  O    0.887445900  -2.551420970  -0.781347407
  H    4.326265371  -1.744238149   2.845778553
  H    2.863526799  -1.754834551   0.837768746
  C    3.751797982  -2.637289603   5.354176001
  H    3.181031141  -2.690192544   6.284791673
  H    4.422407107  -3.505351743   5.327216608
  H    4.382245387  -1.743506359   5.382793989

64
N2
  C   -0.902977424   2.772968929  -0.443253502
  C   -1.409177164   1.552338554  -0.918883266
  C   -2.809594040   1.392968673  -1.177035750
  C   -3.696596400   2.468622183  -0.989126439
  C   -3.174216636   3.670905730  -0.534495908
  C   -1.796257088   3.819678137  -0.259992793
  C   -0.782005132   0.248346734  -1.122659293
  C   -1.747488409  -0.657963379  -1.660880321
  C   -3.040211293  -0.012532873  -1.564486789
  H    0.154264080   2.889104797  -0.229492756
  H   -4.752490187   2.358073975  -1.207174847
  H   -3.835228451   4.519465300  -0.388181730
  H   -1.430246189   4.776777652   0.098702709
  H    0.276556647   0.040309084  -1.027092115
  C   -4.348580138  -0.563155908  -1.940032928
  C   -4.493780912  -1.328280059  -3.108722533
  C   -5.480766676  -0.286425372  -1.150598320
  C   -5.750811482  -1.792845694  -3.489987958
  C   -6.731988848  -0.759272064  -1.534025312
  C   -6.871570112  -1.507059793  -2.706859755
  H   -3.631730205  -1.528724121  -3.735924561
  H   -5.366024073   0.260040160  -0.220009863
  H   -5.856240852  -2.367736991  -4.404783594
  H   -7.600180359  -0.544062147  -0.918142492
  H   -7.851640586  -1.861992855  -3.011798820
  C   -1.466485034  -2.058826504  -2.098830008
  H   -0.614401181  -2.464375998  -1.548799611
  H   -2.328053580  -2.705654155  -1.921414053
  H   -1.228943441  -2.075400486  -3.168433790
 Rh   -2.214275107  -0.236523023   0.509841712
  O   -3.826767414   0.193787391   1.804850872
  C   -3.029279789   0.676952480   2.695681468
  O   -1.789126152   0.680243787   2.375724095
  C   -3.530153607   1.248577265   3.997403085
  C   -3.718135262  -3.510183409   1.514725421
  C   -6.011543475  -3.329873977   0.835307713
  C   -5.856446886  -4.454760282   0.001097991
  C   -4.609310531  -5.107073192  -0.042216466
  S   -2.321187349  -2.819603381   2.358012725
  C   -4.955115571  -2.843555067   1.587266304
  C   -3.534408321  -4.640696541   0.699147959
  H   -5.058175169  -1.965332252   2.214403543
  H   -6.975590554  -2.832509702   0.880997250
  N   -1.915407133  -2.014476346   0.884344268
  O   -1.259951888  -3.804514338   2.562986016
  O   -2.771050009  -1.955178277   3.453174280
  H   -4.488135123  -5.985707300  -0.668822754
  H   -2.566526616  -5.130166951   0.670423861
  C   -7.001399887  -4.920264647  -0.854627228
  H   -7.946801433  -4.893513582  -0.303873608
  H   -7.110701410  -4.251039903  -1.717689952
  H   -6.845762199  -5.933657072  -1.231505175
  C   -4.889749452   0.613881369   4.347356190
  H   -5.639019595   0.813538937   3.576276357
  H   -4.788346190  -0.468099494   4.465417272
  H   -5.251596915   1.032213208   5.291538529
  C   -3.683968277   2.773459231   3.770845983
  H   -4.038032588   3.235631136   4.696581967
  H   -2.726087789   3.228399112   3.501852195
  H   -4.411848181   2.986738054   2.980468966
  C   -2.492740660   0.971164824   5.106070295
  H   -2.355749127  -0.103334133   5.247273806
  H   -1.522923334   1.411779652   4.862283642
  H   -2.846271077   1.408741596   6.044240808

55
C1
  C   -3.534639742   1.104455864  -1.209082929
  C   -3.200341082  -0.266905705  -1.191212687
  C   -3.659081345  -1.115875431  -0.117982363
  C   -4.445078676  -0.583602455   0.934288607
  C   -4.770655930   0.755405845   0.879753846
  C   -4.324428637   1.587973091  -0.183770176
  C   -2.300576343  -1.059681186  -1.999079862
  C   -2.348638056  -2.430916739  -1.544775804
  C   -3.119556979  -2.462118943  -0.333401164
  H   -3.185261037   1.749090896  -2.008211145
  H   -4.770660484  -1.221405702   1.747912211
  H   -5.380089042   1.191616062   1.664986859
  H   -4.610342094   2.635374725  -0.180284513
  H   -1.804758869  -0.721034584  -2.899638127
  C   -3.455945560  -3.625258825   0.503537705
  C   -4.808318745  -3.877440911   0.792078442
  C   -2.472407940  -4.480765125   1.024118699
  C   -5.166600051  -4.972835910   1.574953670
  C   -2.835313839  -5.568585660   1.813814079
  C   -4.181827048  -5.818432219   2.088887111
  H   -5.577011317  -3.226697389   0.385242563
  H   -1.424314196  -4.265370514   0.848447194
  H   -6.214373623  -5.163787083   1.785322031
  H   -2.066333922  -6.215092114   2.225027030
  H   -4.461952349  -6.665487365   2.707397087
  C   -1.767613150  -3.611023098  -2.256069754
  H   -2.449580931  -3.910148399  -3.060744669
  H   -0.804001447  -3.378106591  -2.716581795
  H   -1.648760396  -4.464551119  -1.587723663
 Rh   -1.351043579  -1.147352237  -0.035508559
  O   -1.136635396  -1.125277087   2.138678992
  C   -0.722513405   0.078395967   2.096871545
  O   -0.596306205   0.613081615   0.938862484
  C   -0.389781892   0.848104940   3.338278868
  H   -0.499115752   0.215556121   4.219676793
  H   -1.055685567   1.713132583   3.416131040
  H    0.633764531   1.228163705   3.269981279
  H    3.454128288  -1.070228506  -1.079903082
  H    2.812652910  -0.542559823  -2.631436599
  C    2.927706141  -0.246401490  -1.579680721
  C    0.740397618  -1.326604407  -1.024501709
  C    0.576708646  -2.249803461   0.001921189
  H    0.517991082  -1.655909775  -2.038495059
  H    0.321933223  -3.281269617  -0.220708197
  H    0.992293122  -2.060326951   0.987406798
  C    1.537997114  -0.060378873  -0.929357131
  H    1.007835895   0.752982513  -1.438897406
  H    1.649862942   0.240484501   0.114616105
  C    3.767686020   1.034947308  -1.493447556
  H    3.229598007   1.850321803  -1.995414272
  H    3.861926344   1.329874859  -0.439880924
  C    5.158413159   0.867517386  -2.111664948
  H    5.091359092   0.597727916  -3.171666315
  H    5.726831644   0.081332710  -1.602219537
  H    5.734266353   1.795024889  -2.039490902

55
C1-TS
  C   -3.614940901  -2.020580403   0.874081384
  C   -3.022332467  -1.772547796  -0.381713665
  C   -2.229890806  -2.788121947  -1.027076324
  C   -2.041143064  -4.047661706  -0.411129629
  C   -2.648501915  -4.269628816   0.807727967
  C   -3.428674359  -3.267392616   1.442273068
  C   -2.909870537  -0.573459087  -1.188785877
  C   -2.208100280  -0.887581081  -2.402575518
  C   -1.684790882  -2.226392893  -2.268948640
  H   -4.206942868  -1.256777934   1.367100068
  H   -1.433382613  -4.803910499  -0.894959269
  H   -2.527125256  -5.228897163   1.300838187
  H   -3.884190621  -3.489896037   2.402234154
  H   -3.415811812   0.364187677  -0.993932015
  C   -0.898676877  -2.987233574  -3.255128482
  C   -1.368572319  -4.240994671  -3.679284394
  C    0.307923406  -2.492941752  -3.774895284
  C   -0.649188466  -4.978848583  -4.617920598
  C    1.025076870  -3.236208837  -4.708483108
  C    0.548061456  -4.478975322  -5.132790370
  H   -2.305829816  -4.626507834  -3.288252378
  H    0.700160974  -1.548144170  -3.412559755
  H   -1.023678111  -5.943759856  -4.945580788
  H    1.963473720  -2.852022427  -5.096438623
  H    1.111448145  -5.058365350  -5.857776946
  C   -2.083418196   0.004841745  -3.595354542
  H   -1.224567739  -0.264021081  -4.210761658
  H   -2.982930243  -0.102819433  -4.213531040
  H   -2.007079511   1.055561536  -3.303485705
 Rh   -0.801189474  -0.974680915  -0.692782728
  O    0.951823918  -2.140789085  -0.467640708
  C    1.068849076  -2.642265501   0.715593706
  O    0.356772345  -2.282516742   1.689250029
  C    2.113020381  -3.716406278   0.900788177
  H    2.803366030  -3.743549154   0.057762561
  H    1.602852581  -4.682531232   0.978242119
  H    2.648472906  -3.550408278   1.838060530
  H   -2.048519228   0.850683608   1.933421756
  C   -1.018081696   0.788955764   2.308078534
  H   -1.013796725   0.013995312   3.082928948
  C   -0.253642608   1.019411110  -0.127680681
  C    0.570351838   0.667518244  -1.212120843
  H   -1.061838990   1.735865183  -0.260851064
  H    0.407366540   1.128299474  -2.181648461
  H    1.536114889   0.198148813  -1.049488881
  C   -0.098805126   0.357970442   1.171517889
  H   -0.172318797  -0.945886296   1.193374092
  H    0.957828744   0.282488990   1.459235872
  C   -0.595472186   2.134877651   2.921343223
  H    0.443327364   2.058906169   3.268058546
  H   -0.604112043   2.908102709   2.140872061
  C   -1.502381092   2.551468538   4.082904381
  H   -1.477561025   1.808543695   4.887664114
  H   -2.543114793   2.656656127   3.755972187
  H   -1.185884046   3.510149157   4.503964378

47
C2
  C    0.039174467   0.286795119  -2.964064547
  C   -0.287323955  -0.340145586  -1.753650112
  C   -0.786370777   0.413650528  -0.643778308
  C   -0.911060877   1.810888683  -0.738297445
  C   -0.600609884   2.415295928  -1.953792154
  C   -0.142884438   1.664058987  -3.054352459
  C   -0.078855879  -1.703484125  -1.261176442
  C   -0.679092981  -1.841244750   0.043309668
  C   -0.984717850  -0.523111252   0.489384055
  H    0.413203033  -0.288839795  -3.804386799
  H   -1.251957058   2.394957918   0.109188966
  H   -0.715502016   3.489746062  -2.057881031
  H    0.077615177   2.172805765  -3.987571763
  H    0.265813930  -2.534527880  -1.866567733
  C   -1.504831026  -0.118554809   1.803612834
  C   -2.614622650   0.741982322   1.880793705
  C   -0.903944246  -0.568265249   2.993750134
  C   -3.114785703   1.133950756   3.120354065
  C   -1.399634783  -0.162408128   4.230041256
  C   -2.506281682   0.687946693   4.295954054
  H   -3.100775976   1.077797052   0.969937133
  H   -0.031838324  -1.214059188   2.944013020
  H   -3.979931559   1.788005291   3.169197789
  H   -0.921713684  -0.505844076   5.142345022
  H   -2.892734634   1.002730181   5.260484291
  C   -0.931037834  -3.139140214   0.748359288
  H   -1.870510617  -3.573036182   0.385241282
  H   -0.133615860  -3.859115414   0.547110461
  H   -1.022459830  -3.007395392   1.826305164
 Rh    1.233551740  -0.626358688   0.046605077
  H    3.496529893   0.150317480  -2.559383835
  C    3.553654685   0.858132482  -1.722682547
  H    2.774470584   1.612764677  -1.898811422
  C    3.318944768  -1.254688822  -0.265780990
  C    2.780075387  -1.805532427   0.932585664
  H    3.513263654  -1.893327115  -1.125568342
  H    2.654120024  -2.880408287   1.023675035
  H    2.934062026  -1.278928302   1.877351649
  C    3.256894598   0.141045608  -0.436928713
  H    3.307610363   0.756287139   0.471435583
  C    4.933835828   1.549289632  -1.707333697
  H    4.977036460   2.243170767  -0.857652045
  H    5.708769229   0.792793693  -1.532413816
  C    5.211334146   2.300153618  -3.012468858
  H    4.459974683   3.078169620  -3.189424395
  H    5.199802304   1.620223920  -3.871719316
  H    6.191843537   2.783558203  -2.983536346

72
A10
  C   -0.991350877  -5.260943180  -1.339230541
  C   -0.945088660  -5.560001551   0.041497892
  C   -1.824727228  -4.886035257   0.960193593
  C   -2.767008611  -3.937392241   0.485957193
  C   -2.795193354  -3.674644566  -0.865103695
  C   -1.912983863  -4.331549080  -1.769178287
  C   -0.030259234  -6.354039547   0.837799628
  C   -0.505902001  -6.368009949   2.203299772
  C   -1.530631158  -5.374715623   2.314990349
  H   -0.318431892  -5.755920858  -2.030114501
  H   -3.451109646  -3.456182920   1.175346440
  H   -3.510623075  -2.958425776  -1.257470064
  H   -1.978094211  -4.092357842  -2.826445842
  H    0.755951224  -6.991667511   0.456723171
  C   -2.304336278  -5.005328728   3.516412473
  C   -2.852317168  -5.997042259   4.343394217
  C   -2.542661477  -3.653892708   3.823231381
  C   -3.620166491  -5.647154800   5.454108503
  C   -3.305720807  -3.308333347   4.936824047
  C   -3.848505512  -4.303342783   5.755039459
  H   -2.695305294  -7.044012996   4.107452918
  H   -2.100171650  -2.879721179   3.206375543
  H   -4.045394763  -6.426282481   6.079802305
  H   -3.478340966  -2.260624530   5.166034398
  H   -4.447990334  -4.032202395   6.619057134
  C   -0.038607586  -7.311974258   3.261847356
  H   -0.594887262  -8.251524142   3.148974124
  H    1.024418069  -7.526724324   3.151411600
  H   -0.225885201  -6.926857154   4.263511613
 Rh    0.302612364  -4.341636752   1.535574630
  O    2.311888744  -1.595993570   0.629248092
  C    1.736445458  -2.237508356  -0.270845980
  O    1.146580121  -3.380025603  -0.155324054
  C    1.715753135  -1.704892650  -1.700740179
  H    2.135368071  -0.698484470  -1.737115419
  H    0.689581740  -1.698647415  -2.077213647
  H    2.292805863  -2.368861775  -2.352466271
  C    1.790780223  -5.260159479   5.092712681
  C    1.348520214  -6.492363604   7.112210170
  C    0.164809748  -5.766742742   7.318057023
  C   -0.178116147  -4.776798392   6.387905457
  S    2.834121373  -5.049889773   3.656646374
  C    2.163294476  -6.246909542   6.009668423
  C    0.624628157  -4.517069723   5.279950226
  H    3.063424008  -6.832482082   5.852211125
  H    1.629824583  -7.269659085   7.817590371
  C    1.148960614  -0.555918276   3.589277090
  O    2.110885714  -2.698979137   3.202426127
  C    1.065177203  -1.934464590   2.952430061
  O    0.052745994  -2.346125040   2.365753757
  C    2.609348613  -0.075930539   3.677569482
  C    0.317249614   0.422767910   2.744080831
  C    0.547383835  -0.711606565   5.009831974
  H    2.636052486   0.915888167   4.138219070
  H    3.218514214  -0.750096179   4.286140828
  H    3.037512349  -0.001580579   2.674085461
  H    0.358833279   1.418784084   3.194627383
  H   -0.727184677   0.107804485   2.688397178
  H    0.715753530   0.476739194   1.727310553
  H   -0.486995862  -1.067052961   4.963239752
  H    1.128768069  -1.416782288   5.612591311
  H    0.554300704   0.259440858   5.514010717
  N    2.087121515  -4.025827062   2.548415499
  O    2.930180192  -6.323390367   2.930839356
  O    4.087292111  -4.397890054   4.082564051
  H   -1.101058252  -4.218335508   6.509037730
  H    0.303244718  -3.780659897   4.559101889
  C   -0.719876166  -6.034686342   8.510163536
  H   -0.578821003  -7.047223864   8.898345483
  H   -0.495829422  -5.335395881   9.325108177
  H   -1.775738889  -5.907564186   8.251782455
 Cs    5.055127922  -2.788965779   1.474626005

72
N3
  C   -1.275432488  -4.283644882  -1.257893366
  C   -1.169963069  -4.945662787  -0.023506390
  C   -1.905545252  -4.502577629   1.114808698
  C   -2.778133525  -3.417897583   1.008061476
  C   -2.887374859  -2.781052549  -0.226025593
  C   -2.143382331  -3.203222358  -1.345171285
  C   -0.301428553  -6.033976154   0.421368595
  C   -0.652125837  -6.357910538   1.796775254
  C   -1.527427375  -5.346754189   2.263667698
  H   -0.686126688  -4.607940316  -2.107693309
  H   -3.357110511  -3.082191482   1.859718195
  H   -3.562434159  -1.936505743  -0.328796285
  H   -2.256890043  -2.677612219  -2.287985156
  H    0.277882303  -6.673723182  -0.234634256
  C   -2.093930214  -5.161502680   3.602029684
  C   -2.615932666  -6.235658304   4.341698102
  C   -2.174566382  -3.860227677   4.134589093
  C   -3.224559096  -6.007300452   5.574049149
  C   -2.777001595  -3.639735894   5.368570454
  C   -3.311377565  -4.711939225   6.087964285
  H   -2.584850774  -7.240124531   3.934710315
  H   -1.728191604  -3.037704524   3.586453182
  H   -3.642442278  -6.841974577   6.128775915
  H   -2.828471752  -2.631879591   5.770805616
  H   -3.792004888  -4.539356960   7.046280943
  C   -0.217689477  -7.606424956   2.489658503
  H   -0.871617876  -8.428131651   2.170268248
  H    0.809625904  -7.872222091   2.230902650
  H   -0.293807245  -7.513174460   3.571208519
 Rh    0.752402583  -4.413093662   1.334477782
  O    2.855550954  -2.055207080   0.397690357
  C    2.363421847  -2.697466983  -0.529906448
  O    1.587472461  -3.745250561  -0.432643458
  C    2.584267309  -2.299495128  -1.984943166
  H    2.687214889  -3.176783285  -2.626834811
  H    3.467219932  -1.662866049  -2.061071475
  H    1.710162300  -1.732115746  -2.323491641
  C    1.713978536  -5.779539592   4.623399557
  C    0.666106702  -6.974454116   6.422860222
  C    0.126685591  -5.776964553   6.920372384
  C    0.408834613  -4.585419636   6.241192989
  S    2.878855920  -5.800565571   3.271279986
  C    1.463381447  -6.987357391   5.283042724
  C    1.206907216  -4.570207691   5.099357367
  H    1.887306563  -7.910812927   4.903403100
  H    0.464146192  -7.908179882   6.941238489
  C    0.333545450  -0.285141529   2.572872721
  O    1.778328428  -2.124580707   3.263807162
  C    0.825131561  -1.754902993   2.576404645
  O    0.109134535  -2.519627800   1.793351843
  C    1.272606884   0.565774977   3.439433698
  C    0.336375084   0.225466118   1.116314684
  C   -1.097476122  -0.247825375   3.148055487
  H    0.906540759   1.596752961   3.480725628
  H    1.336245582   0.176435494   4.458869245
  H    2.283248077   0.585950433   3.019195858
  H    0.060024558   1.284989511   1.093632411
  H   -0.377328877  -0.336957107   0.508896893
  H    1.327313496   0.110237737   0.666383112
  H   -1.778163518  -0.843781946   2.534178618
  H   -1.121558590  -0.632655538   4.174698592
  H   -1.465758778   0.783105721   3.169307441
  N    2.401567232  -4.914801363   1.882325275
  O    3.053381705  -7.185281985   2.808726903
  O    4.055034497  -5.022259121   3.711526251
  H   -0.002783863  -3.650615010   6.609236494
  H    1.423103175  -3.640355357   4.584081206
  C   -0.716156076  -5.786716740   8.170548400
  H   -1.508200253  -6.539597641   8.103751580
  H   -0.105724241  -6.033112996   9.047268307
  H   -1.186161685  -4.816191114   8.347868743
 Cs    4.823165456  -2.212133922   2.690464198

90
SN3-TS
  C   -0.748792955  -3.235332110  -1.990312957
  C   -0.744691758  -3.796131402  -0.712258059
  C   -1.102171057  -3.016541185   0.427527958
  C   -1.460802506  -1.674883539   0.286195759
  C   -1.469660035  -1.130016698  -0.995100511
  C   -1.124224414  -1.901385216  -2.118480230
  C   -0.406798103  -5.131359467  -0.227299303
  C   -0.825466557  -5.225041981   1.145602956
  C   -1.062733807  -3.895364001   1.609495811
  H   -0.477628126  -3.827523926  -2.858811856
  H   -1.753673774  -1.086907760   1.148768687
  H   -1.759204077  -0.092631346  -1.131711681
  H   -1.150658844  -1.444660728  -3.103097850
  H   -0.203548169  -5.981780299  -0.866365892
  C   -1.510169274  -3.487084735   2.951115169
  C   -2.507513507  -4.201843587   3.637987104
  C   -0.989735536  -2.316779199   3.527779502
  C   -2.977550922  -3.744867393   4.868376053
  C   -1.458149935  -1.869048723   4.759100789
  C   -2.457625007  -2.577226865   5.430771812
  H   -2.948538115  -5.087860984   3.196150972
  H   -0.180745732  -1.807792771   3.022449225
  H   -3.760964606  -4.294606343   5.381709731
  H   -1.040611893  -0.965853638   5.195050639
  H   -2.833620310  -2.218914385   6.384942070
  C   -1.030430506  -6.475771753   1.938440994
  H   -2.087264559  -6.762150371   1.879500518
  H   -0.444748477  -7.307854942   1.556662893
  H   -0.773167102  -6.320136550   2.986769426
 Rh    1.222819675  -4.186034284   0.999767941
  O    1.782472625  -2.094487842  -0.785032068
  C    2.800003694  -2.786259803  -0.833262927
  O    2.934830187  -3.922665282  -0.198373503
  C    4.011786256  -2.311039117  -1.618189929
  H    4.502923472  -1.537286666  -1.017626685
  H    3.683783098  -1.847339505  -2.550651211
  H    4.715316259  -3.114804048  -1.841762083
  C    2.247976576  -4.938892740   4.371012453
  C    0.598747747  -4.856849761   6.112720027
  C    1.056897407  -3.584650874   6.494811192
  C    2.123906060  -3.012918147   5.788372447
  S    3.042794912  -5.841341241   3.061984137
  C    1.193417935  -5.545486832   5.063198982
  C    2.716490980  -3.670423187   4.714319058
  H    0.867097924  -6.543577772   4.792042767
  H   -0.229724905  -5.310005461   6.649360967
  C    2.517257096  -0.206015736   2.321574189
  O    3.962693905  -2.070761461   1.784325408
  C    2.808686507  -1.705740521   2.044052927
  O    1.780321667  -2.495829961   2.163151516
  C    3.745296773   0.632901133   1.930680388
  C    1.297614449   0.257814464   1.504492212
  C    2.240600821  -0.038779387   3.830735569
  H    3.562762487   1.689966406   2.152870199
  H    4.634935014   0.311606677   2.478775042
  H    3.956474873   0.541636553   0.860428342
  H    1.152023816   1.335929917   1.635651911
  H    0.386912747  -0.247964453   1.826955690
  H    1.433044118   0.042202388   0.441673305
  H    1.412800820  -0.673181179   4.157424029
  H    3.124902929  -0.303064297   4.422330327
  H    1.989103867   1.003898442   4.053841073
  N    1.760846350  -5.760829428   1.899329159
  O    3.146137406  -7.257121456   3.447044855
  O    4.282703361  -5.144678089   2.678856937
  H    2.485394894  -2.029841745   6.073673760
  H    3.519536325  -3.218773830   4.145140195
  C    0.429165927  -2.863677865   7.660482112
  H   -0.643440103  -3.067718375   7.719742821
  H    0.881018657  -3.190983057   8.605207251
  H    0.569712762  -1.781468474   7.586313850
 Cs    6.287176808  -3.726417714   1.123845574
  C    3.212800468  -7.266161529   0.199093870
  C    2.038481242  -7.591754395   0.828186138
  H    1.112257882  -7.538977113   0.268531545
  H    2.042960819  -8.163106781   1.746506548
  H    4.142604146  -7.412227674   0.746814656
  C    3.271734797  -6.761365549  -1.202468383
  H    2.954408678  -7.579726951  -1.870215168
  H    2.519552044  -5.968685921  -1.318742945
  C    4.643642668  -6.239179104  -1.626907044
  H    5.403086796  -7.020080490  -1.478607606
  H    4.889790081  -5.406926727  -0.959602430
  C    4.689800894  -5.744141270  -3.074964075
  H    4.412114476  -6.563999029  -3.749946144
  H    3.930172036  -4.962802390  -3.209074836
  C    6.069120507  -5.204994286  -3.468041682
  H    6.838599545  -5.979675165  -3.372718415
  H    6.366968809  -4.362657201  -2.828989543
  H    6.082743678  -4.846736836  -4.501496775

90
RN3-TS
  C   -0.762024038  -2.940231389  -1.887918225
  C   -0.777216238  -3.609611267  -0.659362232
  C   -1.101750787  -2.915898579   0.545467983
  C   -1.417698817  -1.554056189   0.515843946
  C   -1.409911414  -0.906135379  -0.713431812
  C   -1.089228982  -1.591145051  -1.901247843
  C   -0.502424326  -4.994799413  -0.293905688
  C   -0.887260748  -5.187820555   1.070491130
  C   -1.066002221  -3.886680749   1.654583492
  H   -0.512865981  -3.466873688  -2.803518733
  H   -1.689352045  -1.031065490   1.425375734
  H   -1.665495253   0.147983484  -0.761731058
  H   -1.097310738  -1.050562677  -2.842518811
  H   -0.314211396  -5.792409121  -1.002267489
  C   -1.480654013  -3.569481536   3.032282044
  C   -2.468029840  -4.323778471   3.689616636
  C   -0.940132165  -2.443018526   3.676172661
  C   -2.914950731  -3.945253218   4.955104574
  C   -1.389502720  -2.072061214   4.939409149
  C   -2.382625478  -2.816342501   5.580239692
  H   -2.918841192  -5.179160305   3.199110396
  H   -0.134163751  -1.904687834   3.194164019
  H   -3.690356560  -4.525326415   5.446801568
  H   -0.958852629  -1.202557716   5.427625621
  H   -2.741912851  -2.517199691   6.560899302
  C   -1.051428332  -6.502218147   1.762658579
  H   -2.105617670  -6.799989123   1.720651479
  H   -0.467020386  -7.286666951   1.283286084
  H   -0.751978085  -6.434615178   2.809259699
 Rh    1.138337058  -4.128422653   0.986244225
  O    1.966325015  -2.020247738  -0.915850156
  C    2.783888994  -2.929022159  -1.026429805
  O    2.763465116  -4.043757439  -0.334840640
  C    3.939227986  -2.814103250  -2.015180804
  H    4.608626120  -2.018232352  -1.669968877
  H    3.546914659  -2.498896227  -2.985044709
  H    4.490559923  -3.750232888  -2.138757094
  C    2.166800458  -4.849052425   4.428999866
  C    0.599476952  -4.799268183   6.243379615
  C    1.082443680  -3.539102529   6.633331133
  C    2.110263019  -2.948520299   5.884819416
  S    2.956184794  -5.746965245   3.117812166
  C    1.139163206  -5.465903646   5.150829554
  C    2.651414640  -3.585806037   4.773288911
  H    0.796589270  -6.456943732   4.873432971
  H   -0.205331899  -5.260940843   6.807565188
  C    2.625337140  -0.229207397   2.242443807
  O    3.957593283  -2.161959808   1.653488635
  C    2.836105993  -1.737694122   1.950269493
  O    1.776063326  -2.475955692   2.118925642
  C    3.828181239   0.560961662   1.701067467
  C    1.334374060   0.272985394   1.573091597
  C    2.527406042  -0.054455350   3.773033838
  H    3.706288567   1.627472384   1.919518920
  H    4.762243210   0.218647008   2.154392138
  H    3.911710443   0.439725392   0.616481449
  H    1.252225680   1.359496793   1.690556596
  H    0.452676388  -0.182686651   2.026025855
  H    1.326473326   0.027243084   0.508092586
  H    1.693747708  -0.631969337   4.182428700
  H    3.448455011  -0.384802994   4.268049356
  H    2.372684181   1.000935074   4.023043151
  N    1.717195869  -5.665699164   1.917161340
  O    3.028509850  -7.171055319   3.479800569
  O    4.220626952  -5.065044426   2.778647160
  H    2.487017345  -1.971250820   6.171815581
  H    3.437853292  -3.130817968   4.184279298
  C    0.520372740  -2.847320490   7.848986811
  H   -0.548086748  -3.051251205   7.962119828
  H    1.021209819  -3.200494298   8.759056915
  H    0.661629999  -1.763868968   7.796826732
 Cs    6.216406426  -3.826697574   0.977014301
  C    3.462342507  -7.017197471   0.277259895
  C    2.180706512  -7.333161584   0.661075814
  H    1.354590483  -7.027923069   0.036665012
  H    1.997683810  -8.122569437   1.381549239
  H    3.572268268  -6.240559488  -0.477836033
  C    4.700523657  -7.627128122   0.846469708
  H    4.998864621  -7.043352906   1.727887170
  H    4.484241925  -8.626369105   1.240417430
  C    5.870764177  -7.667416713  -0.150557808
  H    5.974784329  -6.684503021  -0.638694203
  H    5.648595523  -8.368307841  -0.964707876
  C    7.197954509  -8.049682062   0.515928588
  H    7.391086515  -7.368894740   1.359543155
  H    7.101554703  -9.047404944   0.961902906
  C    8.382616820  -8.025966821  -0.453652935
  H    8.522205491  -7.027983188  -0.889551776
  H    8.228264330  -8.724739569  -1.282767962
  H    9.314544906  -8.303915245   0.047358597

72
A5-TSH
  C   -5.507792091   3.514351462  -3.554784723
  C   -4.395552765   2.857247220  -4.123643354
  C   -4.573263175   1.966233720  -5.246083338
  C   -5.855313987   1.749060384  -5.796943094
  C   -6.920736284   2.423350916  -5.233653301
  C   -6.748891032   3.294611826  -4.125930174
  C   -2.986650718   2.808442938  -3.747461778
  C   -2.289867620   2.008264357  -4.700223940
  C   -3.279725628   1.357750934  -5.520355597
  H   -5.382941596   4.180411340  -2.707689599
  H   -5.990894351   1.058191162  -6.619714411
  H   -7.917336308   2.274943254  -5.636677135
  H   -7.619609969   3.801172758  -3.720056282
  H   -2.522589416   3.397528806  -2.966492595
  C   -0.807368616   1.860323080  -4.822421746
  H   -0.426206090   2.652587536  -5.477301424
  H   -0.310055974   1.959663647  -3.854341886
  H   -0.534096293   0.903448807  -5.274607920
 Rh   -3.648112799   0.720333472  -3.493500118
  C   -5.741398483  -3.392392229  -4.497115655
  C   -6.935164244  -5.116185617  -3.326740029
  C   -5.911020417  -6.034374050  -3.603152299
  C   -4.806623509  -5.600312376  -4.353954859
  S   -5.556237001  -1.671630726  -4.926157195
  C   -6.862279391  -3.796984545  -3.770079467
  C   -4.711141594  -4.285448849  -4.801849879
  H   -7.659673790  -3.091532587  -3.563847434
  H   -7.802985280  -5.439819153  -2.758517587
  C   -6.595095496  -0.325528582  -0.384112733
  O   -5.783061950  -1.100099458  -2.473177048
  C   -5.567544865  -0.228731076  -1.500834772
  O   -4.629347092   0.584469684  -1.530536880
  C   -6.674736579  -1.788805077   0.107993911
  C   -6.192728572   0.613891688   0.761729419
  C   -7.953979340   0.106896375  -0.990156268
  H   -7.423071003  -1.860222523   0.902675688
  H   -6.960835872  -2.468535835  -0.698719895
  H   -5.715773422  -2.122703362   0.518217624
  H   -6.945555127   0.559074404   1.553040857
  H   -6.124545106   1.650019009   0.420657849
  H   -5.225229619   0.332969705   1.187133115
  H   -7.907743549   1.133762150  -1.367568560
  H   -8.250013169  -0.549526787  -1.812409390
  H   -8.722878018   0.064083264  -0.213061370
  N   -4.798296392  -1.052139499  -3.541552795
  O   -6.883242577  -1.077620762  -5.108017125
  O   -4.501277357  -1.525912269  -5.939236460
  H   -4.014077357  -6.304422989  -4.593278766
  H   -3.865170458  -3.955153362  -5.395776243
  C   -6.003095092  -7.464205098  -3.131556203
  H   -6.664709640  -7.560870620  -2.266587409
  H   -6.401091081  -8.107177583  -3.925903757
  H   -5.020080716  -7.858905073  -2.856980169
  H   -1.240548255  -3.229680321  -1.151945048
  C   -2.205006857  -3.696169445  -1.384160518
  H   -2.047616294  -4.348084984  -2.253280438
  C   -2.711211973  -1.791070600  -2.889020373
  C   -2.024512112  -0.577438735  -2.735194000
  H   -2.662557185  -2.286641726  -3.856506652
  H   -1.242776089  -0.360825954  -3.456592293
  H   -1.853147416  -0.220140200  -1.720934718
  C   -3.238390443  -2.597846022  -1.757941221
  H   -3.420729709  -1.959838669  -0.885885815
  H   -4.174672500  -3.077342152  -2.048330424
  C   -2.674480433  -4.538658813  -0.185096648
  H   -1.866091416  -5.233321484   0.072442556
  H   -2.803453388  -3.883936742   0.687338004
  C   -3.962570726  -5.329782712  -0.440267579
  H   -3.866214316  -5.962540345  -1.329670634
  H   -4.828299360  -4.676795505  -0.596828473
  H   -4.193897226  -5.978680855   0.409856584
  H   -3.083427638   0.643342452  -6.308266130
